# Supplementary material for: Genome-wide DNA methylation analysis of pituitaries during the initiation of puberty in gilts
Source: PLoS One. 2019 Mar 7;14(3):e0212630. doi: 10.1371/journal.pone.0212630 (PMC6405085; doi:10.1371/journal.pone.0212630)
Supplement: S1 File — (CSV) [file pone.0212630.s005.csv]

entrezgene	ensembl_gene_id	external_gene_name
100736968	ENSSSCG00000004008
100737228	ENSSSCG00000004013	SMOC2
NA	ENSSSCG00000004016	KIF25
100513321	ENSSSCG00000004020	SFT2D1
100515286	ENSSSCG00000004022	RPS6KA2
100157985	ENSSSCG00000004024
733673	ENSSSCG00000004032	PRKN
100154202	ENSSSCG00000004037	MAP3K4
100142677	ENSSSCG00000004039	SLC22A3
397214	ENSSSCG00000004044	IGF2R
100156434	ENSSSCG00000004057	SYTL3
100513248	ENSSSCG00000004071
100155445	ENSSSCG00000004140	VTA1
100511845	ENSSSCG00000004143	TXLNB
100155860	ENSSSCG00000004150
100154647	ENSSSCG00000004151
100512321	ENSSSCG00000038602
100522289	ENSSSCG00000024249	GABRR2
100523937	ENSSSCG00000004516	MBD1
100153119	ENSSSCG00000004623
100157546	ENSSSCG00000004639	USP8
100520414	ENSSSCG00000004775	KNSTRN
397318	ENSSSCG00000004856	NFATC1
397260	ENSSSCG00000004952	SMAD3
100524417	ENSSSCG00000004980	THSD4
100522358	ENSSSCG00000005098	SYT16
100154014	ENSSSCG00000005349	GRHPR
100153587	ENSSSCG00000005358
100512452	ENSSSCG00000005379	GALNT12
100520475	ENSSSCG00000005490	WHRN
100514624	ENSSSCG00000005587	NEK6
102159800	ENSSSCG00000036926	MVB12B
100126164	ENSSSCG00000005608	ANGPTL2
100521423	ENSSSCG00000005627	AK1
100049693	ENSSSCG00000005654	SPTAN1
100515071	ENSSSCG00000005663	KYAT1
100155132	ENSSSCG00000005669	MIGA2
100127351	ENSSSCG00000005671	CRAT
100623602	ENSSSCG00000005699	HMCN2
100524544	ENSSSCG00000005706	ABL1
100157958	ENSSSCG00000005710	LAMC3
100511912	ENSSSCG00000005715	PRRC2B
100511735	ENSSSCG00000005719	RAPGEF1
102166697	ENSSSCG00000005727	CFAP77
100513393	ENSSSCG00000005729	DDX31
100154338	ENSSSCG00000005740	SARDH
733609	ENSSSCG00000005742	DBH
397533	ENSSSCG00000005751	COL5A1
100524545	ENSSSCG00000005785	PCSK6
100522569	ENSSSCG00000009285
100522756	ENSSSCG00000009293
100739805	ENSSSCG00000009298	CDK8
100155782	ENSSSCG00000009300	WASF3
100156178	ENSSSCG00000037313	MTIF3
100627477	ENSSSCG00000009310	POLR1D
396763	ENSSSCG00000009320	FLT1
100153765	ENSSSCG00000009331	MEDAG
NA	ENSSSCG00000009333
100517236	ENSSSCG00000009335	B3GLCT
100155799	ENSSSCG00000009338
106508661	ENSSSCG00000009364	FREM2
100157886	ENSSSCG00000009385	SERPINE3
100516290	ENSSSCG00000009393	EBPL
100521036	ENSSSCG00000009408	LRCH1
100155483	ENSSSCG00000009419
100156238	ENSSSCG00000009457	DACH1
397624	ENSSSCG00000009513	SLC15A1
100525532	ENSSSCG00000009526	ITGBL1
100152796	ENSSSCG00000009536	ARGLU1
102161679	ENSSSCG00000009543	MYO16
100153454	ENSSSCG00000009545	COL4A2
100155453	ENSSSCG00000009553	TUBGCP3
100517912	ENSSSCG00000009556	CUL4A
100518091	ENSSSCG00000009557	PCID2
397084	ENSSSCG00000010816	TGFB2
100515402	ENSSSCG00000010817	LYPLAL1
449526	ENSSSCG00000010821	EPRS
100622421	ENSSSCG00000021132	PLD5
NA	ENSSSCG00000010884
100738229	ENSSSCG00000010900	DENND1B
100524038	ENSSSCG00000010912	KIF14
100525121	ENSSSCG00000010915	NAV1
100624894	ENSSSCG00000023403
100525832	ENSSSCG00000010925	PPP1R12B
100513615	ENSSSCG00000010943	C9orf3
100621750	ENSSSCG00000010960	SLC28A3
100522632	ENSSSCG00000010980	C9orf24
100519167	ENSSSCG00000011023	ZNF438
100521743	ENSSSCG00000011030	CUBN
100524759	ENSSSCG00000011042	RSU1
100520446	ENSSSCG00000011079	PIP4K2A
100286859	ENSSSCG00000011102	NRP1
100510975	ENSSSCG00000011110	CCDC3
100511150	ENSSSCG00000011111	CAMK1D
100511831	ENSSSCG00000011114	SEC61A2
100513945	ENSSSCG00000011119	ECHDC3
100514126	ENSSSCG00000011120	USP6NL
733631	ENSSSCG00000011125	GATA3
396937	ENSSSCG00000011128	ITIH2
100515920	ENSSSCG00000011134	RBM17
NA	ENSSSCG00000011140
100517911	ENSSSCG00000011145	ASB13
100521215	ENSSSCG00000011157	PITRM1
100521919	ENSSSCG00000011160	ADARB2
100522458	ENSSSCG00000011162	LARP4B
100739614	ENSSSCG00000011163	DIP2C
102164126	ENSSSCG00000011168	ZNF510
100516995	ENSSSCG00000011176	SUSD4
100522636	ENSSSCG00000017129	RAB40B
100462760	ENSSSCG00000017133	WDR45B
100512127	ENSSSCG00000017136	TBCD
100513228	ENSSSCG00000017142	BAIAP2
100514181	ENSSSCG00000017158	CCDC40
100621037	ENSSSCG00000017168	SEPT9
100516218	ENSSSCG00000017170	MGAT5B
100521514	ENSSSCG00000017203	GALK1
100513429	ENSSSCG00000017230	TMEM104
100518574	ENSSSCG00000017244
397184	ENSSSCG00000017268	PRKCA
100510978	ENSSSCG00000017279	ERN1
100511715	ENSSSCG00000017282	SCN4A
613133	ENSSSCG00000017296	ACE
100048996	ENSSSCG00000017297	CYB561
100515233	ENSSSCG00000017298	TANC2
NA	ENSSSCG00000017299	MARCH10
100521577	ENSSSCG00000017342	KIF18B
100525073	ENSSSCG00000017349	ADAM11
100515165	ENSSSCG00000017366	HDAC5
100512807	ENSSSCG00000017372	MPP3
100516574	ENSSSCG00000017376	MEOX1
110255312	ENSSSCG00000017448	KRT14
396663	ENSSSCG00000017466	CCR7
100521862	ENSSSCG00000017470	TNS4
396709	ENSSSCG00000017475	RARA
100511100	ENSSSCG00000029102	MED24
100517731	ENSSSCG00000017507
100519333	ENSSSCG00000017521	SCRN2
100521112	ENSSSCG00000032782	PNPO
100522893	ENSSSCG00000017541	HOXB13
100623099	ENSSSCG00000017551	FAM117A
100513622	ENSSSCG00000017563	MYCBPAP
100517053	ENSSSCG00000017578	ITGA3
100511955	ENSSSCG00000017624	CUEDC1
100516933	ENSSSCG00000035122
100513681	ENSSSCG00000017692	LHX1
100513881	ENSSSCG00000017693	AATF
397324	ENSSSCG00000017694	ACACA
100134956	ENSSSCG00000017717	UNC45B
100337675	ENSSSCG00000017738	ADAP2
100524645	ENSSSCG00000017747	RAB11FIP4
NA	ENSSSCG00000017783
100522640	ENSSSCG00000017806	MRM3
100523207	ENSSSCG00000017812	VPS53
100514368	ENSSSCG00000018058	ARHGAP23
100498721	ENSSSCG00000018147	ssc-mir-365-2
NA	ENSSSCG00000019778	RF00026
NA	ENSSSCG00000020060	RF00026
100523510	ENSSSCG00000028720	NXN
100155153	ENSSSCG00000004384	NR2E1
503545	ENSSSCG00000029456	SLC7A1
100155148	ENSSSCG00000009290	MIPEP
397393	ENSSSCG00000029411	CAPN2
100621590	ENSSSCG00000022968	ARFGEF3
100155014	ENSSSCG00000004065	TIAM2
100518211	ENSSSCG00000028135	PRTFDC1
100156729	ENSSSCG00000024912	WDR5
100624292	ENSSSCG00000028172	FAM78A
100286812	ENSSSCG00000017565	SPATA20
100625456	ENSSSCG00000023045	BAHCC1
100625226	ENSSSCG00000028602	GTPBP4
100512983	ENSSSCG00000020744	DUSP3
100157816	ENSSSCG00000025996	MTUS2
100628029	ENSSSCG00000023263	MRPL45
100625330	ENSSSCG00000029602	WDR37
397049	ENSSSCG00000004041	SLC22A1
100517184	ENSSSCG00000011136	FAM208B
100511035	ENSSSCG00000022787	RABIF
100516692	ENSSSCG00000024763
100525950	ENSSSCG00000020796	SPOP
100622769	ENSSSCG00000026041	MAP3K5
100512069	ENSSSCG00000017222	OTOP2
100516509	ENSSSCG00000009551	ARHGEF7
397561	ENSSSCG00000029944	FASN
NA	ENSSSCG00000024372	RF00151
102162755	ENSSSCG00000030030	FBH1
100621009	ENSSSCG00000024480	SFMBT2
733694	ENSSSCG00000011147
100511060	ENSSSCG00000034874	FANCG
100516925	ENSSSCG00000011069	ARMC4
100158183	ENSSSCG00000026863	FARP1
100156875	ENSSSCG00000024876	TMEM181
100512253	ENSSSCG00000017489	PSMD3
100152439	ENSSSCG00000004167	MYB
100521394	ENSSSCG00000011158	PFKP
100621684	ENSSSCG00000010811	KCTD3
NA	ENSSSCG00000038881	RF00322
NA	ENSSSCG00000025655
100514201	ENSSSCG00000004017	FRMD1
100513423	ENSSSCG00000035136	SDCCAG8
100620286	ENSSSCG00000029783	MKX
100156351	ENSSSCG00000005609	GARNL3
100622149	ENSSSCG00000024784	CACNA1S
100738726	ENSSSCG00000022957	PARP4
100621126	ENSSSCG00000011117
102159686	ENSSSCG00000005487	COL27A1
396814	ENSSSCG00000022849	IL2RA
100520594	ENSSSCG00000028076	ZBTB7C
100627107	ENSSSCG00000022643	KATNAL2
102165734	ENSSSCG00000032046	ERCC5
100514537	ENSSSCG00000017295	KCNH6
100627913	ENSSSCG00000022247	PROSER2
100517871	ENSSSCG00000028977	DOK6
100515003	ENSSSCG00000005255
NA	ENSSSCG00000004081
100462756	ENSSSCG00000030707	INPP5K
100621580	ENSSSCG00000024444	DDX59
100622057	ENSSSCG00000021706	KIF21B
494563	ENSSSCG00000026006	KLF13
100516167	ENSSSCG00000012315	SYNJ2
100738148	ENSSSCG00000021897	CRB1
100294707	ENSSSCG00000022034	SMYD3
100152536	ENSSSCG00000026996
397019	ENSSSCG00000011101	ITGB1
100739464	ENSSSCG00000021761	UBAP1
100738902	ENSSSCG00000025308	IL17D
445003	ENSSSCG00000011038	MRC1
100155564	ENSSSCG00000005711	NUP214
397306	ENSSSCG00000038220	RXRA
100626380	ENSSSCG00000023978	RECQL5
100157256	ENSSSCG00000034139	EYA4
100523836	ENSSSCG00000039311	NCS1
NA	ENSSSCG00000040096
102168060	ENSSSCG00000040711
100513707	ENSSSCG00000027765	TOGARAM1
100155367	ENSSSCG00000039812	RAP2A
100153548	ENSSSCG00000004023	FGFR1OP
104796093	ENSSSCG00000032192	ssc-mir-9815
100523919	ENSSSCG00000037202	CACNG4
110261750	ENSSSCG00000035667	KBTBD13
100737226	ENSSSCG00000038505	MSI2
100516102	ENSSSCG00000010879	KIF26B
100524643	ENSSSCG00000009524	TMTC4
NA	ENSSSCG00000017146	RNF213
102158045	ENSSSCG00000032092	DDX5
100157742	ENSSSCG00000009431	DGKH
733692	ENSSSCG00000021815
NA	ENSSSCG00000040837
100523935	ENSSSCG00000012314	SERAC1
NA	ENSSSCG00000036248
100628047	ENSSSCG00000026425	ADAMTSL2
100523988	ENSSSCG00000010854	TMEM63A
NA	ENSSSCG00000010843
100513306	ENSSSCG00000039204	SOST
NA	ENSSSCG00000036846
NA	ENSSSCG00000034682
100512302	ENSSSCG00000035956	HABP4
102166057	ENSSSCG00000035402	RGS9
100516289	ENSSSCG00000011133	PFKFB3
110255865	ENSSSCG00000036545
106508348	ENSSSCG00000036705	RPH3AL
100158162	ENSSSCG00000004830	ATP10A
100522463	ENSSSCG00000017804	ABR
100524577	ENSSSCG00000034151	RNPEP
100514004	ENSSSCG00000017154	CARD14
100153522	ENSSSCG00000005240	DOCK8
100514180	ENSSSCG00000009319	PAN3
397678	ENSSSCG00000021386	PTGR1
100625134	ENSSSCG00000023771
NA	ENSSSCG00000005749	BRD3
100520688	ENSSSCG00000010896	ASPM
100518511	ENSSSCG00000017592	MBTD1
100620583	ENSSSCG00000029697	FAM120B
100154569	ENSSSCG00000009511	STK24
100627029	ENSSSCG00000005511	TRAF1
100152904	ENSSSCG00000004064	ARID1B
100514741	ENSSSCG00000004018	AFDN
NA	ENSSSCG00000004207
100522635	ENSSSCG00000009517	GPR183
100156344	ENSSSCG00000005668	SH3GLB2
110255660	ENSSSCG00000031201	LMOD1
NA	ENSSSCG00000040545
NA	ENSSSCG00000017137	METRNL
102161802	ENSSSCG00000031808	TM9SF2
100316850	ENSSSCG00000023010	TMOD1
NA	ENSSSCG00000038167
100515446	ENSSSCG00000017167	CYTH1
100524188	ENSSSCG00000005702	FUBP3
110255643	ENSSSCG00000032397	LBR
110256486	ENSSSCG00000031532	ABO
NA	ENSSSCG00000033455
100525605	ENSSSCG00000021818	ENOX1
100518165	ENSSSCG00000004500	C18orf25
102164283	ENSSSCG00000040100	ITPKB
100154487	ENSSSCG00000004598
100522949	ENSSSCG00000017126	NARF
100525194	ENSSSCG00000035027	ZDHHC14
106504126	ENSSSCG00000037669	PTPN7
NA	ENSSSCG00000033483
445521	ENSSSCG00000009327
NA	ENSSSCG00000035431
100523747	ENSSSCG00000035421	ATP8A2
110256156	ENSSSCG00000039498	RBFOX3
100624012	ENSSSCG00000026596	SYNRG
100511580	ENSSSCG00000040323	RGS21
NA	ENSSSCG00000031234
414286	ENSSSCG00000038767	MBP
396941	ENSSSCG00000017277	PECAM1
100519988	ENSSSCG00000004121	FBXO30
100153752	ENSSSCG00000009500	CLDN10
100626869	ENSSSCG00000034156	GTF2F2
100620226	ENSSSCG00000017676	BCAS3
100152137	ENSSSCG00000004506	CTIF
100151931	ENSSSCG00000005743	VAV2
NA	ENSSSCG00000032790
100624357	ENSSSCG00000026705	NVL
396780	ENSSSCG00000031851	CBR2
100156632	ENSSSCG00000004033	AGPAT4
NA	ENSSSCG00000034069
106505131	ENSSSCG00000040707
100153921	ENSSSCG00000005641	DNM1
100628008	ENSSSCG00000040177
110255948	ENSSSCG00000036383	LGALS3BP
100520328	ENSSSCG00000009568
100516148	ENSSSCG00000038811	MOB3B
100627260	ENSSSCG00000031776	TULP4
100514980	ENSSSCG00000017364	C17orf53
NA	ENSSSCG00000005481
100525254	ENSSSCG00000038745	SERPINF2
396914	ENSSSCG00000009268	CRYL1
100628007	ENSSSCG00000017328	ARHGAP27
100512677	ENSSSCG00000017139	RPTOR
NA	ENSSSCG00000035944
NA	ENSSSCG00000032055	TROVE2
100621449	ENSSSCG00000040503	LRRC45
100524355	ENSSSCG00000004748	NDUFAF1
NA	ENSSSCG00000035316
100516535	ENSSSCG00000005471	SNX30
100524270	ENSSSCG00000031664
100521111	ENSSSCG00000017338	PLCD3
100519103	ENSSSCG00000009270	IFT88
100513772	ENSSSCG00000026960
100533549	ENSSSCG00000034994	AKAP1
110255868	ENSSSCG00000037561	ATP11A
100157517	ENSSSCG00000005672	PTPA
NA	ENSSSCG00000035551
100522340	ENSSSCG00000017186	RNF157
110255921	ENSSSCG00000039807
110255691	ENSSSCG00000032984
100624862	ENSSSCG00000029553
100523918	ENSSSCG00000040184	LMO7
110255938	ENSSSCG00000034891	GCGR
NA	ENSSSCG00000033475
100625239	ENSSSCG00000024385	RNASEH2B
100518214	ENSSSCG00000037754	SLC39A11
100620938	ENSSSCG00000022159	FNDC3A
110255941	ENSSSCG00000031531	TSPAN10
106504155	ENSSSCG00000004859	ZNF516
100519915	ENSSSCG00000009505	MBNL2
100621328	ENSSSCG00000040942
100525772	ENSSSCG00000011045	MINDY3
110255849	ENSSSCG00000031278
396859	ENSSSCG00000017755	NOS2
NA	ENSSSCG00000034972	CNIH3
100516106	ENSSSCG00000017300	MRC2
100739447	ENSSSCG00000038949	NALCN
100624829	ENSSSCG00000032949
100515422	ENSSSCG00000004419	MFSD4B
100154803	ENSSSCG00000004146	REPS1
100521576	ENSSSCG00000017261	ARSG
100155926	ENSSSCG00000040199	AFG1L
106508767	ENSSSCG00000033082	HGS
100525250	ENSSSCG00000036461	CACNG5
397511	ENSSSCG00000005106	NTRK3
NA	ENSSSCG00000036759
100625563	ENSSSCG00000034746	CAPN8
100517117	ENSSSCG00000017245	CDC42EP4
100521513	ENSSSCG00000034348	NBEA
100156254	ENSSSCG00000009412	LCP1
100511282	ENSSSCG00000017753	KSR1
NA	ENSSSCG00000009489
100625298	ENSSSCG00000035584	GABRG3
NA	ENSSSCG00000040654
100515505	ENSSSCG00000017367	MPP2
NA	ENSSSCG00000033097
100513970	ENSSSCG00000005738
100512431	ENSSSCG00000040538	WDFY2
100520167	ENSSSCG00000036086	PAX5
100521745	ENSSSCG00000009516	UBAC2
100525603	ENSSSCG00000010987	UBAP2
100737017	ENSSSCG00000011121
NA	ENSSSCG00000035342
104797359	ENSSSCG00000037093	ssc-mir-9821
NA	ENSSSCG00000040101
100625051	ENSSSCG00000035852	CSNK1D
NA	ENSSSCG00000037997
397387	ENSSSCG00000035969	THRA
100156750	ENSSSCG00000004055	RSPH3
100627455	ENSSSCG00000030535	SNX9
100626290	ENSSSCG00000039183	NDUFAF8
100622284	ENSSSCG00000029343	MFSD11
100513963	ENSSSCG00000025703	REV3L
100512572	ENSSSCG00000004538	WDR7
100127163	ENSSSCG00000040188	TNFSF12
110255925	ENSSSCG00000040385	RFNG
100512933	ENSSSCG00000031703
100522395	ENSSSCG00000011090	NEBL
NA	ENSSSCG00000036117
100624075	ENSSSCG00000034178	AIF1L
100512874	ENSSSCG00000004070	SCAF8
100625739	ENSSSCG00000021443	SGK1
100518447	ENSSSCG00000021158	MCF2L
100620940	ENSSSCG00000023128
100522049	ENSSSCG00000025941	PTP4A1
NA	ENSSSCG00000033293
100156257	ENSSSCG00000004149	NHSL1
100153609	ENSSSCG00000004209	PTPRK
100153940	ENSSSCG00000004012	THBS2
100511582	ENSSSCG00000010926	SYT2
100157556	ENSSSCG00000005664	LRRC8A
100620522	ENSSSCG00000004332	BACH2
100513634	ENSSSCG00000032916	MPC1
100157921	ENSSSCG00000005607	RALGPS1
100627072	ENSSSCG00000005194	PTPRD
NA	ENSSSCG00000036916
100521766	ENSSSCG00000038868	GPR107
100512013	ENSSSCG00000017759	ALDOC
100519102	ENSSSCG00000011075	KIAA1217
403333	ENSSSCG00000030168	CYP19A1
100627054	ENSSSCG00000032552
106505093	ENSSSCG00000035479	DISP1
100620508	ENSSSCG00000011127	TAF3
NA	ENSSSCG00000017235
NA	ENSSSCG00000033677
100157562	ENSSSCG00000035968	LMX1B
100523018	ENSSSCG00000017401	ATP6V0A1
100621582	ENSSSCG00000017360	UBTF
100154276	ENSSSCG00000004052	FNDC1
100154043	ENSSSCG00000007000	FAT1
100521589	ENSSSCG00000007010	ZMAT4
100157679	ENSSSCG00000007022	ANK1
397121	ENSSSCG00000007032	PLAT
100521759	ENSSSCG00000007084	BFSP1
100524407	ENSSSCG00000007098
100516119	ENSSSCG00000007125
100620296	ENSSSCG00000007130	SYNDIG1
100523648	ENSSSCG00000007171	EBF4
100739527	ENSSSCG00000007172	TMC2
100113426	ENSSSCG00000007261	BPIFB1
100154503	ENSSSCG00000007334	SRC
100517865	ENSSSCG00000007350	PPP1R16B
NA	ENSSSCG00000007365
100625236	ENSSSCG00000007373	GDAP1L1
100519282	ENSSSCG00000007452	TP53RK
100155989	ENSSSCG00000007454
100152351	ENSSSCG00000007456	SULF2
100126284	ENSSSCG00000007463	PTGIS
102158489	ENSSSCG00000007466	SLC9A8
100124379	ENSSSCG00000034952	DPM1
100155190	ENSSSCG00000007481	ZFP64
100144540	ENSSSCG00000007488	DOK5
100141408	ENSSSCG00000007490	CBLN4
100126292	ENSSSCG00000007494	CSTF1
100144526	ENSSSCG00000007516	STX16
100049657	ENSSSCG00000033041
100134985	ENSSSCG00000007521	NELFCD
100141405	ENSSSCG00000007522	CTSZ
100049663	ENSSSCG00000007527
100126239	ENSSSCG00000007528	PHACTR3
100156916	ENSSSCG00000007540	CABLES2
100154208	ENSSSCG00000009593	ROR2
100155722	ENSSSCG00000028559	LZTS1
100154488	ENSSSCG00000009610	NPM2
100156461	ENSSSCG00000009620	BMP1
100153227	ENSSSCG00000009629	BIN3
100156303	ENSSSCG00000009653	CDCA2
396759	ENSSSCG00000009667
100155552	ENSSSCG00000009681	INTS9
100157666	ENSSSCG00000009716	SH3RF1
100158037	ENSSSCG00000009720	DDX60
733643	ENSSSCG00000009761	NCOR2
100739692	ENSSSCG00000009796	LRRC43
100156965	ENSSSCG00000009845	SRRM4
100156794	ENSSSCG00000009868	RBM19
100153154	ENSSSCG00000009869	LHX5
100156824	ENSSSCG00000009872	PLBD2
100126845	ENSSSCG00000009929	TRPV4
100523027	ENSSSCG00000009935	MYO1H
100156646	ENSSSCG00000009941	SVOP
100157274	ENSSSCG00000009967
100515970	ENSSSCG00000010015	OSBP2
100153895	ENSSSCG00000010016	MORC2
100157650	ENSSSCG00000010162	SLC35F3
100156432	ENSSSCG00000010163	KCNK1
100158027	ENSSSCG00000010165	PCNX2
100151825	ENSSSCG00000010183	COG2
100157881	ENSSSCG00000010186	URB2
100625859	ENSSSCG00000010241	TET1
100153539	ENSSSCG00000010272	ADAMTS14
100524769	ENSSSCG00000010273	TBATA
100157198	ENSSSCG00000010278
100153816	ENSSSCG00000010329	ZMIZ1
102159729	ENSSSCG00000010381	ARHGAP22
100152243	ENSSSCG00000010435	MINPP1
100154898	ENSSSCG00000010476	MYOF
100157207	ENSSSCG00000010532	LOXL4
397535	ENSSSCG00000010543	ABCC2
100157027	ENSSSCG00000010599	PDCD11
100153803	ENSSSCG00000010604	SH3PXD2A
100157106	ENSSSCG00000010654	ATRNL1
100152937	ENSSSCG00000010683	GRK5
100152806	ENSSSCG00000010691	PLPP4
100153999	ENSSSCG00000010700	NSMCE4A
100515628	ENSSSCG00000010703
100154810	ENSSSCG00000010723	ACADSB
100156865	ENSSSCG00000010734
100156052	ENSSSCG00000010735	LHPP
100155050	ENSSSCG00000010756	MGMT
100737116	ENSSSCG00000010761	STK32C
NA	ENSSSCG00000010764
100512501	ENSSSCG00000010765	INPP5A
100158140	ENSSSCG00000010768	CFAP46
100154072	ENSSSCG00000010773	TUBGCP2
100511961	ENSSSCG00000011234
NA	ENSSSCG00000011240
100512497	ENSSSCG00000011298	CDCP1
100621189	ENSSSCG00000011301	ZDHHC3
100738579	ENSSSCG00000011313	LIMD1
100521113	ENSSSCG00000011426	POC1A
100511102	ENSSSCG00000011455	CACNA1D
100525716	ENSSSCG00000027675
100153857	ENSSSCG00000011555	RPUSD3
100625418	ENSSSCG00000023084	ATP2B2
100513495	ENSSSCG00000011598	FGD5
100515926	ENSSSCG00000011610	NUP210
100157330	ENSSSCG00000011666	CLSTN2
100524828	ENSSSCG00000011766	PEX5L
397062	ENSSSCG00000011848	TFRC
100520806	ENSSSCG00000011950	NXPE3
100513179	ENSSSCG00000012054	DOP1B
100154885	ENSSSCG00000012061	PIGP
100515928	ENSSSCG00000012065	KCNJ6
100517192	ENSSSCG00000012072	DSCAM
100518276	ENSSSCG00000012083	RIPK4
100738385	ENSSSCG00000012088	POFUT2
396738	ENSSSCG00000015710
100519339	ENSSSCG00000015732	TFCP2L1
100520334	ENSSSCG00000015733	GLI2
100156454	ENSSSCG00000015830	UNC5D
102164569	ENSSSCG00000015839	NRG1
100511786	ENSSSCG00000015959	RAPGEF4
100627946	ENSSSCG00000016175	MREG
100152389	ENSSSCG00000016186	TMBIM1
100153171	ENSSSCG00000016220	DNPEP
100524650	ENSSSCG00000016226
397542	ENSSSCG00000016233	SERPINE2
100512141	ENSSSCG00000016237	DOCK10
100518938	ENSSSCG00000016258	DNER
100518584	ENSSSCG00000016278
100153398	ENSSSCG00000016290	EFHD1
100526019	ENSSSCG00000016298	INPP5D
100512018	ENSSSCG00000016305	MROH2A
100620812	ENSSSCG00000016317	AGAP1
100621336	ENSSSCG00000016318	ASB18
100515346	ENSSSCG00000016322	ACKR3
100623173	ENSSSCG00000016335	ESPNL
100518585	ENSSSCG00000016339	ILKAP
100154609	ENSSSCG00000016338	PER2
100511663	ENSSSCG00000016374	THAP4
100512019	ENSSSCG00000016378	PASK
100622500	ENSSSCG00000016395	RIF1
100517246	ENSSSCG00000016401
100517978	ENSSSCG00000016780	CTNND2
100624458	ENSSSCG00000016784	ANKH
100625174	ENSSSCG00000016792	RETREG1
100517617	ENSSSCG00000016846	WDR70
102167255	ENSSSCG00000016850	LIFR
100523519	ENSSSCG00000016867	CCDC152
397483	ENSSSCG00000016887	ITGA2
100518521	ENSSSCG00000016911	MTREX
100515763	ENSSSCG00000016960	RAD17
100513444	ENSSSCG00000017012	SLIT3
100511419	ENSSSCG00000017072	GALNT10
102161049	ENSSSCG00000017084	FAT2
100737194	ENSSSCG00000017095	SEMA5A
100517503	ENSSSCG00000017101	ADCY2
100518405	ENSSSCG00000017104	NSUN2
NA	ENSSSCG00000017108
100519115	ENSSSCG00000017109	ADAMTS16
100217397	ENSSSCG00000017116	LPCAT1
641346	ENSSSCG00000017120	SLC6A19
100624704	ENSSSCG00000034858	RAP1GAP2
100515408	ENSSSCG00000017864
100519733	ENSSSCG00000017870	NCBP3
503667	ENSSSCG00000017873	CAMKK1
100520452	ENSSSCG00000017876	CYB5D2
100520635	ENSSSCG00000017882	MYBBP1A
100523750	ENSSSCG00000017885	SMTNL2
100736982	ENSSSCG00000024416	MYH13
396711	ENSSSCG00000018007	MYH3
100520977	ENSSSCG00000018019	ARHGAP44
100521863	ENSSSCG00000018023	COX10
100525483	ENSSSCG00000018042	SLC47A2
102157639	ENSSSCG00000018046
100513046	ENSSSCG00000018052	NT5M
100512681	ENSSSCG00000018053	MED9
NA	ENSSSCG00000033470	RF00003
100498744	ENSSSCG00000018728	ssc-mir-202
100316580	ENSSSCG00000018790	ssc-mir-133a-1
NA	ENSSSCG00000020537	RF00026
100624393	ENSSSCG00000029268	TOPAZ1
100626354	ENSSSCG00000025784	CDH4
100624870	ENSSSCG00000020790
100627292	ENSSSCG00000029331	PALLD
100154915	ENSSSCG00000023681	PWWP2B
100624483	ENSSSCG00000028699	NEIL2
100038020	ENSSSCG00000027357	CSTB
100624964	ENSSSCG00000024633	JAKMIP3
100623859	ENSSSCG00000025228	TRAF3IP1
100625364	ENSSSCG00000022318	ERG
396585	ENSSSCG00000029073	CACNB4
100154597	ENSSSCG00000007080
100520804	ENSSSCG00000028465	ELAC2
100156849	ENSSSCG00000010170	DISC1
100622637	ENSSSCG00000026383	NRP2
100624545	ENSSSCG00000028911	COLQ
NA	ENSSSCG00000027669
100623984	ENSSSCG00000028571	FAM207A
100621720	ENSSSCG00000026142	TNK1
100152393	ENSSSCG00000029482	CHST15
100515277	ENSSSCG00000011733	IFT80
100623083	ENSSSCG00000022846	SLC4A3
102166598	ENSSSCG00000023028	JAM2
100517862	ENSSSCG00000027723
100623793	ENSSSCG00000025525
100621369	ENSSSCG00000022164
100127144	ENSSSCG00000030016	PDE9A
100623077	ENSSSCG00000026600	KLHL30
100624050	ENSSSCG00000024777	HDAC4
100737977	ENSSSCG00000009633
100153042	ENSSSCG00000026043	TGM3
100152834	ENSSSCG00000030228	PIWIL2
100627915	ENSSSCG00000029511	UBASH3A
110257347	ENSSSCG00000034302	SLC12A7
100626561	ENSSSCG00000035448	SS18L1
100737549	ENSSSCG00000024614	ITSN1
106504105	ENSSSCG00000022405	P2RX1
100516302	ENSSSCG00000029289
100620416	ENSSSCG00000027745	ABCG1
100626826	ENSSSCG00000026052	LSM14B
100622925	ENSSSCG00000022988	TSPEAR
100623705	ENSSSCG00000029627
100512192	ENSSSCG00000011593	TMCC1
100622166	ENSSSCG00000024373	TRIP12
100736599	ENSSSCG00000020824
102158686	ENSSSCG00000027975	LRRC3
100625920	ENSSSCG00000021255	ADA
100737536	ENSSSCG00000010701	BTBD16
100154530	ENSSSCG00000023522	TGM2
100151782	ENSSSCG00000029594	WBP1L
100518755	ENSSSCG00000021805
100625676	ENSSSCG00000028004	RIN2
100154830	ENSSSCG00000026506	RALGAPA2
100624966	ENSSSCG00000023419	ARHGEF10
100624579	ENSSSCG00000024001	PLXNA1
102166950	ENSSSCG00000009605	GFRA2
414901	ENSSSCG00000028418	PAX3
100517856	ENSSSCG00000024938	SH3BP5
100136901	ENSSSCG00000007478	ATP9A
100155686	ENSSSCG00000030026	SORCS1
100156146	ENSSSCG00000010772	ADAM8
100134969	ENSSSCG00000007477	NFATC2
110256149	ENSSSCG00000034379	MAP2K3
396762	ENSSSCG00000010698	FGFR2
100525780	ENSSSCG00000018045	ULK2
NA	ENSSSCG00000030971
NA	ENSSSCG00000030983
100134984	ENSSSCG00000007525
100125839	ENSSSCG00000007503	RAE1
100141410	ENSSSCG00000007484	ZNF217
100141422	ENSSSCG00000007472	BCAS4
NA	ENSSSCG00000031830
100152804	ENSSSCG00000028063	TACC2
102160784	ENSSSCG00000021657	SATB2
100620202	ENSSSCG00000016239	NYAP2
100736627	ENSSSCG00000033199	FAM19A4
110256117	ENSSSCG00000033329	SLC47A1
110256102	ENSSSCG00000039064	DHX33
NA	ENSSSCG00000037005
110255315	ENSSSCG00000032392	MYO15A
100152252	ENSSSCG00000010744	DHX32
110257060	ENSSSCG00000036898	NIPA2
100738475	ENSSSCG00000031713	H2AFY2
100737787	ENSSSCG00000015754	MCPH1
100153205	ENSSSCG00000033686
100312962	ENSSSCG00000026414	ATOX1
NA	ENSSSCG00000031926
100621155	ENSSSCG00000021698	RRP1B
100620228	ENSSSCG00000022290	UMODL1
100626566	ENSSSCG00000035133	MTMR9
110256150	ENSSSCG00000034773	KCNJ18
100153566	ENSSSCG00000035600	DNAJC12
100516468	ENSSSCG00000016328	RAB17
100621403	ENSSSCG00000016244	COL4A4
100155720	ENSSSCG00000009609	FGF17
100156842	ENSSSCG00000009738	GALNT9
100522106	ENSSSCG00000010741	EDRF1
100524115	ENSSSCG00000007097	SEC23B
100157249	ENSSSCG00000036286	APMAP
100737498	ENSSSCG00000029968	ASIC4
NA	ENSSSCG00000040554
100154421	ENSSSCG00000010739	CTBP2
100157092	ENSSSCG00000010180	TTC13
110257485	ENSSSCG00000033946	DIDO1
100624948	ENSSSCG00000039607	EXOC3
102158777	ENSSSCG00000034364	SPECC1
100512563	ENSSSCG00000015701	MGAT5
100152559	ENSSSCG00000039838	RGS10
397454	ENSSSCG00000023437	ITPR1
100514255	ENSSSCG00000034293	ARL4C
102164433	ENSSSCG00000031076	MAPK7
100157361	ENSSSCG00000011619	EEFSEC
100153151	ENSSSCG00000010494	SORBS1
100625836	ENSSSCG00000038622	HS3ST3A1
100623647	ENSSSCG00000022569	GRIA1
100157647	ENSSSCG00000010702	PLEKHA1
100526190	ENSSSCG00000009432	DGKD
100524118	ENSSSCG00000031763
NA	ENSSSCG00000037076	RF00001
100620396	ENSSSCG00000023665	FBXO25
102166364	ENSSSCG00000023264
541594	ENSSSCG00000031080	HAND1
100621265	ENSSSCG00000035037
110256501	ENSSSCG00000037061	RRP1
100156242	ENSSSCG00000036146	FGF8
399503	ENSSSCG00000040961	LIF
100737352	ENSSSCG00000031154	ACKR2
100302508	ENSSSCG00000035058	PID1
110256142	ENSSSCG00000036812	MPRIP
100337674	ENSSSCG00000034522	TRIP13
100152497	ENSSSCG00000007356	PLCG1
110256114	ENSSSCG00000037832	PMP22
100624675	ENSSSCG00000038089	COL18A1
110256129	ENSSSCG00000035839	TOP3A
100518586	ENSSSCG00000035825	UBE2QL1
110256502	ENSSSCG00000039085
110256116	ENSSSCG00000034609	RNF112
100520932	ENSSSCG00000011497	MAGI1
100154688	ENSSSCG00000010182	CAPN9
100155104	ENSSSCG00000010107	MED15
100513766	ENSSSCG00000035676	G3BP1
110256870	ENSSSCG00000033608	LOXL2
NA	ENSSSCG00000036571
100156927	ENSSSCG00000038086	ECHS1
102161608	ENSSSCG00000021027	PGBD5
NA	ENSSSCG00000033618
100739585	ENSSSCG00000011181	NEK11
100462747	ENSSSCG00000032919	ATG4B
100519174	ENSSSCG00000012087	SLC37A1
102161907	ENSSSCG00000036261	CROCC2
100511790	ENSSSCG00000038858	CFAP61
397620	ENSSSCG00000016174	FN1
106508365	ENSSSCG00000034101	D2HGDH
100626452	ENSSSCG00000024694	TAF4
100157435	ENSSSCG00000009933	UBE3B
100153444	ENSSSCG00000010742	UROS
NA	ENSSSCG00000040193
100302365	ENSSSCG00000009631	PEBP4
100739759	ENSSSCG00000035883	GPR160
100620876	ENSSSCG00000027556
100153654	ENSSSCG00000009971	ZNRF3
100626730	ENSSSCG00000017895	RABEP1
396983	ENSSSCG00000034758	PDXK
100523144	ENSSSCG00000037789	PRLHR
100626560	ENSSSCG00000027444	STAU1
100156620	ENSSSCG00000010571	ARMH3
100621554	ENSSSCG00000028741
100623490	ENSSSCG00000032780
100513121	ENSSSCG00000017018	TENM2
100514009	ENSSSCG00000011531
100525362	ENSSSCG00000011580	TSEN2
100101471	ENSSSCG00000007030	IKBKB
100524831	ENSSSCG00000035045	DOCK1
100525789	ENSSSCG00000016160	ERBB4
110256133	ENSSSCG00000037557	DRC3
100158118	ENSSSCG00000034701	CALY
110257490	ENSSSCG00000038278	NTSR1
100153229	ENSSSCG00000009611	XPO7
100515512	ENSSSCG00000016321	IQCA1
100155476	ENSSSCG00000010187	TAF5L
102166958	ENSSSCG00000033204
110257481	ENSSSCG00000036835	OSBPL2
100626363	ENSSSCG00000036201	NPR3
100621291	ENSSSCG00000032049	ZZEF1
100514879	ENSSSCG00000034630	ABI2
100144535	ENSSSCG00000007513	RAB22A
100739471	ENSSSCG00000037483	RFTN2
100153794	ENSSSCG00000010290	MCU
100522404	ENSSSCG00000016284
100624867	ENSSSCG00000023041	PCBP3
106505248	ENSSSCG00000018049	SLC5A10
100153543	ENSSSCG00000035525
733640	ENSSSCG00000010429	PRKG1
110256121	ENSSSCG00000039961
100623921	ENSSSCG00000032827	DNAH5
100152498	ENSSSCG00000038584	FGF12
102161291	ENSSSCG00000040457	EPN2
100152849	ENSSSCG00000009975	EMID1
110256140	ENSSSCG00000038715
100511836	ENSSSCG00000031576	TMEM42
100152567	ENSSSCG00000011259	SCN5A
110256146	ENSSSCG00000034040	TMEM11
100522277	ENSSSCG00000011278	TRAK1
100625451	ENSSSCG00000039763	CMBL
100525079	ENSSSCG00000011295	SNRK
100294677	ENSSSCG00000016334	SCLY
100622032	ENSSSCG00000023762	TRPM2
100623073	ENSSSCG00000038915	TMEM132D
100524587	ENSSSCG00000012034	TIAM1
NA	ENSSSCG00000040839
100523208	ENSSSCG00000017880	SPNS3
100154295	ENSSSCG00000009678	FBXO16
100155831	ENSSSCG00000010593	CNNM2
100622196	ENSSSCG00000027812	IQSEC1
100624731	ENSSSCG00000024467	SHISA6
NA	ENSSSCG00000032522
110257486	ENSSSCG00000039419	SLCO4A1
100153922	ENSSSCG00000010638	TCF7L2
NA	ENSSSCG00000036368
NA	ENSSSCG00000034806
100511968	ENSSSCG00000007249	NOL4L
100233187	ENSSSCG00000016379	HDLBP
100624868	ENSSSCG00000024388	BNIP3
100101551	ENSSSCG00000027331	COL6A3
100153610	ENSSSCG00000010732	FAM53B
396943	ENSSSCG00000025133	ITGB2
100152895	ENSSSCG00000015670	GTDC1
110256835	ENSSSCG00000036446	PALD1
396571	ENSSSCG00000031988	MYOCD
100157399	ENSSSCG00000036758	HSPA12A
110256134	ENSSSCG00000037336	GID4
102162353	ENSSSCG00000032852	FAM167A
100156683	ENSSSCG00000010201	RASGEF1A
NA	ENSSSCG00000035083
733599	ENSSSCG00000017993	NTN1
110256137	ENSSSCG00000038164	RAI1
100153673	ENSSSCG00000009831	CUX2
100517864	ENSSSCG00000017102	TENT4A
NA	ENSSSCG00000016332
100337665	ENSSSCG00000024222	MLH1
100525965	ENSSSCG00000016364	GPC1
106508687	ENSSSCG00000038639	TOM1L2
110256128	ENSSSCG00000040859	LLGL1
100627586	ENSSSCG00000035353	MRGBP
100155371	ENSSSCG00000010680	FAM45A
403215	ENSSSCG00000010488	CYP2C49
100156028	ENSSSCG00000007108	KIZ
100155094	ENSSSCG00000009655	EBF2
100525303	ENSSSCG00000018041	ALDH3A2
396820	ENSSSCG00000017874	ATP2A3
106504056	ENSSSCG00000009879	TPCN1
100049658	ENSSSCG00000007309	RBM39
724069	ENSSSCG00000037779	CAPN10
110256132	ENSSSCG00000036328	DRG2
100621092	ENSSSCG00000033074	ZCCHC24
NA	ENSSSCG00000036631
100511290	ENSSSCG00000007167	VPS16
100519629	ENSSSCG00000023994	ARMC9
100155079	ENSSSCG00000010755	PTPRE
595128	ENSSSCG00000009881	OAS2
397181	ENSSSCG00000036208	SHMT1
110256943	ENSSSCG00000034692	SH3BP4
110257482	ENSSSCG00000032761	LAMA5
110257346	ENSSSCG00000035118	BRD9
100620700	ENSSSCG00000038631	TCFL5
100154945	ENSSSCG00000024692	RRBP1
NA	ENSSSCG00000034964	STX8
100623440	ENSSSCG00000039199	ADGRA1
102167243	ENSSSCG00000031509	MTMR12
100271903	ENSSSCG00000017091	TNIP1
100153005	ENSSSCG00000022177	DIS3L2
100621481	ENSSSCG00000031118	PREX1
397358	ENSSSCG00000039413	SLC9A3
100514990	ENSSSCG00000016248	AGFG1
396818	ENSSSCG00000002978	PSP-II
102157705	ENSSSCG00000030335
100520648	ENSSSCG00000017117	SLC6A18
NA	ENSSSCG00000023569
100511480	ENSSSCG00000016368	FARP2
445529	ENSSSCG00000037684	PDYN
396776	ENSSSCG00000036033	THRB
100523596	ENSSSCG00000007557	MICALL2
100523779	ENSSSCG00000007558	INTS1
100337670	ENSSSCG00000007564	AMZ1
100525332	ENSSSCG00000007565	TTYH3
100524793	ENSSSCG00000007567	CHST12
100525687	ENSSSCG00000007568	IQCE
100270691	ENSSSCG00000007569	GRIFIN
100512953	ENSSSCG00000007574	SDK1
100511556	ENSSSCG00000007575	RADIL
100739684	ENSSSCG00000007576	FOXK1
100513142	ENSSSCG00000007577	AP5Z1
100462759	ENSSSCG00000007580	WIPI2
100286741	ENSSSCG00000007586	FSCN1
100521439	ENSSSCG00000007602	BAIAP2L1
100517935	ENSSSCG00000007605	TMEM130
106509633	ENSSSCG00000007606	TRRAP
100519827	ENSSSCG00000007618	ZNF789
100517028	ENSSSCG00000007675	EPHB4
NA	ENSSSCG00000007678	COL26A1
100521258	ENSSSCG00000007681	CUX1
100525688	ENSSSCG00000007713	BUD23
100510956	ENSSSCG00000007720	GTF2IRD1
100134857	ENSSSCG00000007722	NCF1
100737793	ENSSSCG00000007730	CALN1
100512594	ENSSSCG00000007772	STX1A
100515077	ENSSSCG00000007786	RNF40
100621901	ENSSSCG00000007795
100519247	ENSSSCG00000007815	GTF3C1
100523173	ENSSSCG00000007838	OTOA
100512042	ENSSSCG00000007855	REXO5
100514160	ENSSSCG00000007872	XYLT1
733619	ENSSSCG00000007874	ABCC1
100622177	ENSSSCG00000007896	TXNDC11
397500	ENSSSCG00000007909	ABAT
100512403	ENSSSCG00000007924	UBN1
100514829	ENSSSCG00000007955	CLUAP1
100521441	ENSSSCG00000007981	NPRL3
100520185	ENSSSCG00000008009	LMF1
100522247	ENSSSCG00000008026	CRAMP1
397094	ENSSSCG00000008090	IL1A
100523176	ENSSSCG00000008111	NPHP1
102165173	ENSSSCG00000038296	SH3RF3
100192439	ENSSSCG00000008144	NCK2
100101921	ENSSSCG00000008153	SLC9A2
100518066	ENSSSCG00000008226	POLR1A
100519653	ENSSSCG00000008239	CAPG
100513982	ENSSSCG00000008284
100522733	ENSSSCG00000008434	TTC7A
100737360	ENSSSCG00000008447	CAMKMT
100516259	ENSSSCG00000008459	THADA
100512832	ENSSSCG00000008512	TTC27
100738063	ENSSSCG00000008524	GALNT14
100623966	ENSSSCG00000026465	BABAM2
100515309	ENSSSCG00000008576
100522434	ENSSSCG00000008590	MFSD2B
100523371	ENSSSCG00000008595	APOB
100516005	ENSSSCG00000008603	MATN3
100521618	ENSSSCG00000008621	NBAS
100048964	ENSSSCG00000008638	YWHAQ
100513350	ENSSSCG00000008642	ASAP2
100514284	ENSSSCG00000008644	KIDINS220
100515022	ENSSSCG00000008651
100627695	ENSSSCG00000010799	COG7
100513262	ENSSSCG00000012836	AP2A2
100511064	ENSSSCG00000012837	CHID1
100514210	ENSSSCG00000012847	TALDO1
100515296	ENSSSCG00000012855	SLC22A18
100737250	ENSSSCG00000012856	NAP1L4
100516312	ENSSSCG00000012857	CARS
100515995	ENSSSCG00000012862	OSBPL5
100738137	ENSSSCG00000024158	ANO1
100519127	ENSSSCG00000012872	FGF3
100520173	ENSSSCG00000012878	IGHMBP2
NA	ENSSSCG00000012879	MRPL21
399527	ENSSSCG00000012880	CPT1A
397465	ENSSSCG00000012883	GAL
100524299	ENSSSCG00000012885
100524478	ENSSSCG00000012889	CHKA
100513263	ENSSSCG00000012915	CLCF1
100515297	ENSSSCG00000012917	ANKRD13D
100524846	ENSSSCG00000012963	SART1
100525557	ENSSSCG00000012969	FIBP
100517325	ENSSSCG00000012982	SIPA1
100518597	ENSSSCG00000012993	SLC25A45
397027	ENSSSCG00000012999	CAPN1
100516127	ENSSSCG00000013063
100516847	ENSSSCG00000013066	INCENP
100739680	ENSSSCG00000013074	RAB3IL1
100522060	ENSSSCG00000013093	VWCE
110259553	ENSSSCG00000013201
100519533	ENSSSCG00000013259	DGKZ
100520417	ENSSSCG00000013276	PRDM11
100520775	ENSSSCG00000013278	TSPAN18
100511916	ENSSSCG00000013294	LDLRAD3
397568	ENSSSCG00000013302	CAT
100512455	ENSSSCG00000013303	ABTB2
100515427	ENSSSCG00000013327	MPPED2
100519886	ENSSSCG00000013343	SLC17A6
396574	ENSSSCG00000013387
100216478	ENSSSCG00000013399	TEAD1
NA	ENSSSCG00000013400	MICAL2
100519410	ENSSSCG00000013403	GALNT18
100627268	ENSSSCG00000013406	CTR9
100515074	ENSSSCG00000013617	ELAVL3
100136900	ENSSSCG00000023667	KEAP1
100522788	ENSSSCG00000013733	BEST2
100523536	ENSSSCG00000013742	NFIX
100517638	ENSSSCG00000014074	GFM2
100521253	ENSSSCG00000014088	IQGAP2
100512269	ENSSSCG00000014183	SLCO6A1
100525565	ENSSSCG00000014293	FSTL4
494467	ENSSSCG00000014310	CXCL14
100519300	ENSSSCG00000014316	TGFBI
100520367	ENSSSCG00000014335	REEP2
100520068	ENSSSCG00000014395	PCDH12
100524733	ENSSSCG00000014406	PRELID2
102168153	ENSSSCG00000014410	SH3RF2
100525453	ENSSSCG00000036549	DPYSL3
100511808	ENSSSCG00000014420	JAKMIP2
397431	ENSSSCG00000014428	HTR4
100515194	ENSSSCG00000014430	ABLIM3
100513463	ENSSSCG00000014431	AFAP1L1
100513977	ENSSSCG00000014433	PCYOX1L
102162772	ENSSSCG00000014434	IL17B
100329221	ENSSSCG00000014437	PPARGC1B
100515715	ENSSSCG00000014438	PDE6A
102166564	ENSSSCG00000022741	PDGFRB
100626275	ENSSSCG00000014445	CDX1
NA	ENSSSCG00000014448	ARSI
100516251	ENSSSCG00000014447	SLC6A7
100516425	ENSSSCG00000014450	TCOF1
102161418	ENSSSCG00000032591
100499553	ENSSSCG00000016403	VIPR2
100511906	ENSSSCG00000016409	UBE3C
100512935	ENSSSCG00000016417	RBM33
403162	ENSSSCG00000016420	INSIG1
100515868	ENSSSCG00000016432	PRKAG2
397112	ENSSSCG00000016504	TBXAS1
100518525	ENSSSCG00000016506	KLRG2
100519232	ENSSSCG00000016513
100521167	ENSSSCG00000016521	DGKI
106504059	ENSSSCG00000016543	EXOC4
414428	ENSSSCG00000016549	MKLN1
100521760	ENSSSCG00000016590	SND1
100520161	ENSSSCG00000016652	LRRN3
102161696	ENSSSCG00000016668	PDE1C
100517019	ENSSSCG00000016691	JAZF1
100524597	ENSSSCG00000016722	UBE2D4
100624934	ENSSSCG00000016726	ADCY1
100513575	ENSSSCG00000016747	NUDCD3
100516166	ENSSSCG00000039535	CAMK2B
100621897	ENSSSCG00000016758
100516888	ENSSSCG00000016763	GLI3
100498706	ENSSSCG00000018132	ssc-mir-199a-2
NA	ENSSSCG00000019976	RF00026
100520070	ENSSSCG00000029300	ALKBH4
100620243	ENSSSCG00000021562	PLXNA4
100579172	ENSSSCG00000023329	APC2
100511013	ENSSSCG00000025483	GREB1
100627176	ENSSSCG00000027288	DAGLB
100518963	ENSSSCG00000008534	TOGARAM2
100625238	ENSSSCG00000025610	AGAP3
100627515	ENSSSCG00000026733	HIPK2
100513275	ENSSSCG00000008572	GAREM2
100037301	ENSSSCG00000029413	DNMT3A
100736753	ENSSSCG00000025629	COLEC11
100621128	ENSSSCG00000030485	ELFN1
100511364	ENSSSCG00000027361	OVOL1
100624530	ENSSSCG00000028978	CAD
100170845	ENSSSCG00000008624	LPIN1
100626423	ENSSSCG00000027986	ABCB8
100626043	ENSSSCG00000021427
100515017	ENSSSCG00000022553	TNRC18
100621843	ENSSSCG00000022933	EFR3B
102158899	ENSSSCG00000026661	PTPRN2
100621300	ENSSSCG00000025221	PAXIP1
NA	ENSSSCG00000029860	EPB41L4A
100625773	ENSSSCG00000022726	RHOD
NA	ENSSSCG00000039098	RF00026
396905	ENSSSCG00000029257
100623089	ENSSSCG00000023539	MBOAT2
100620914	ENSSSCG00000022492	AMPD3
100518832	ENSSSCG00000022149	RMI2
100622994	ENSSSCG00000025321	MAZ
100516661	ENSSSCG00000012859	NADSYN1
100622181	ENSSSCG00000020799	CPSF3
100625143	ENSSSCG00000027024	ASIC3
100626014	ENSSSCG00000014443	CAMK2A
100738560	ENSSSCG00000026068	GRHL1
100533540	ENSSSCG00000022227	BRD4
397039	ENSSSCG00000025486	MDH2
100621443	ENSSSCG00000030153	SMURF1
100517086	ENSSSCG00000014441	CSF1R
100738665	ENSSSCG00000013457	DOT1L
100513979	ENSSSCG00000025940
100626631	ENSSSCG00000024665	TRAPPC12
100516069	ENSSSCG00000014440	HMGXB3
100625267	ENSSSCG00000024837	SYT12
100627971	ENSSSCG00000028923	SCNN1B
100625422	ENSSSCG00000021285	RNF216
100737907	ENSSSCG00000020813	FAM20C
100049670	ENSSSCG00000014101	AP3B1
397089	ENSSSCG00000028976	PPP2R2B
100312963	ENSSSCG00000027629	CDIPT
100738074	ENSSSCG00000023378	ZNF316
100622540	ENSSSCG00000027324	VPS35L
100514091	ENSSSCG00000013376	OTOG
100511793	ENSSSCG00000016672	ADCYAP1R1
100523342	ENSSSCG00000016715	OSBPL3
102162657	ENSSSCG00000007593	ANKRD61
100626336	ENSSSCG00000007754	ITGAM
100626341	ENSSSCG00000028755	EIPR1
100522069	ENSSSCG00000028139	CCDC154
414408	ENSSSCG00000027121	ODC1
100628026	ENSSSCG00000024488	NUBP1
100627366	ENSSSCG00000024569	ANO9
100513345	ENSSSCG00000007721	GTF2I
100515712	ENSSSCG00000014203	MCC
100622134	ENSSSCG00000028294	CATSPER3
100517573	ENSSSCG00000027538	TMEM258
100628118	ENSSSCG00000025858	ELN
100522985	ENSSSCG00000022963
397614	ENSSSCG00000007817	IL4R
100519708	ENSSSCG00000007682	SH2B2
100518423	ENSSSCG00000008533	ALK
733578	ENSSSCG00000007718	CLDN4
100522290	ENSSSCG00000016657	AOAH
NA	ENSSSCG00000020764	CABP2
102157981	ENSSSCG00000034154	WNK2
100520903	ENSSSCG00000033648
100518005	ENSSSCG00000025023	PGGHG
100524966	ENSSSCG00000016725	TNS3
110259217	ENSSSCG00000038364
102160500	ENSSSCG00000033043	SHANK2
110259208	ENSSSCG00000031513	HRAS
NA	ENSSSCG00000037383
102159531	ENSSSCG00000016426
100512954	ENSSSCG00000007719
110259837	ENSSSCG00000034390	CARD11
110260088	ENSSSCG00000034927
100622573	ENSSSCG00000037764	POU6F2
102160115	ENSSSCG00000034639	MGAM
NA	ENSSSCG00000036290
100622648	ENSSSCG00000008640	IAH1
100517143	ENSSSCG00000013145	DTX4
100520358	ENSSSCG00000013018	CDC42BPG
100522538	ENSSSCG00000013043	MACROD1
NA	ENSSSCG00000038298	RF01684
100523421	ENSSSCG00000012875	TPCN2
100519082	ENSSSCG00000014565
NA	ENSSSCG00000031119
606751	ENSSSCG00000033260	TNNI2
100625042	ENSSSCG00000034173	GID8
100623177	ENSSSCG00000007563	BRAT1
100511365	ENSSSCG00000013304	NAT10
100518413	ENSSSCG00000012992	FRMD8
100505410	ENSSSCG00000026098	CMYA5
100626745	ENSSSCG00000037835	TRIM7
397363	ENSSSCG00000013648	TYK2
100689266	ENSSSCG00000036741
100520236	ENSSSCG00000014396	DELE1
106506852	ENSSSCG00000032464	PURB
100524075	ENSSSCG00000007702	FKBP6
100512277	ENSSSCG00000008634	ATP6V1C2
110259845	ENSSSCG00000034768	CYTH3
100738248	ENSSSCG00000039703	EEPD1
100621535	ENSSSCG00000036712	TPD52L2
110259213	ENSSSCG00000032911	DUSP8
397107	ENSSSCG00000037398	NTAN1
NA	ENSSSCG00000035726
NA	ENSSSCG00000039784
NA	ENSSSCG00000036303
100522484	ENSSSCG00000038777	C7orf50
100511559	ENSSSCG00000008137
110259952	ENSSSCG00000037970	SOX8
110259207	ENSSSCG00000037427	PTDSS2
448812	ENSSSCG00000038783	IGFBP3
100519087	ENSSSCG00000026180
110257377	ENSSSCG00000037260
100505408	ENSSSCG00000008040	TSC2
100737972	ENSSSCG00000038493	PFDN1
100739198	ENSSSCG00000025430	DTX2
100523723	ENSSSCG00000007839	EEF2K
102162331	ENSSSCG00000034873
NA	ENSSSCG00000037969
396642	ENSSSCG00000033234	SSTR5
NA	ENSSSCG00000037665
100625123	ENSSSCG00000033033	TOLLIP
100515432	ENSSSCG00000032834	ZNF169
100516791	ENSSSCG00000033691	RAB26
100623649	ENSSSCG00000033780	B4GALNT4
NA	ENSSSCG00000036582	MTLN
733664	ENSSSCG00000035729	MYOZ3
100515289	ENSSSCG00000016756	BLVRA
397383	ENSSSCG00000007703	TRIM50
100525154	ENSSSCG00000014049	UNC5A
NA	ENSSSCG00000033217
102162148	ENSSSCG00000007866	TMC7
100520600	ENSSSCG00000031819	TP53I11
NA	ENSSSCG00000037652
106508762	ENSSSCG00000031485
397203	ENSSSCG00000021475	SLC4A2
100520886	ENSSSCG00000013119	STX3
NA	ENSSSCG00000036180
100622538	ENSSSCG00000013630	DNM2
100620242	ENSSSCG00000028504	RFC2
NA	ENSSSCG00000034755
100521607	ENSSSCG00000031895
110257456	ENSSSCG00000035915	ABHD16B
110259263	ENSSSCG00000031326
100524413	ENSSSCG00000016721	DBNL
100624152	ENSSSCG00000027890
100302368	ENSSSCG00000036013
397343	ENSSSCG00000008641	ADAM17
NA	ENSSSCG00000034219	TRBV30
110257373	ENSSSCG00000040107	GMEB2
100511446	ENSSSCG00000008509	RASGRP3
NA	ENSSSCG00000038005
110259373	ENSSSCG00000032366	MOB3A
110257399	ENSSSCG00000036706	SRMS
445517	ENSSSCG00000032010	RNH1
102167342	ENSSSCG00000039070
100141314	ENSSSCG00000035419	RARRES2
NA	ENSSSCG00000033188
100524129	ENSSSCG00000012884	PPP6R3
100522609	ENSSSCG00000033753	UBXN2A
110259312	ENSSSCG00000034887	HAPLN4
100737524	ENSSSCG00000029541	PSD2
110257402	ENSSSCG00000031746	KCNQ2
100523902	ENSSSCG00000008600	PUM2
100522066	ENSSSCG00000036255	CACNG3
110257489	ENSSSCG00000040931	SLC17A9
100626278	ENSSSCG00000036275	NSMCE1
NA	ENSSSCG00000036217
100516050	ENSSSCG00000016434	RHEB
100515369	ENSSSCG00000038526	FBXL18
110257626	ENSSSCG00000032734	VOPP1
100271727	ENSSSCG00000014318	TRPC7
NA	ENSSSCG00000034662
100515887	ENSSSCG00000007878	PARN
100624623	ENSSSCG00000029119	PRPF6
100524737	ENSSSCG00000032501
100515288	ENSSSCG00000016688	CPVL
100627181	ENSSSCG00000037605	BRI3
494568	ENSSSCG00000040793	CTSD
NA	ENSSSCG00000039390	EIF3B
106507382	ENSSSCG00000032229	WDPCP
100737343	ENSSSCG00000036443	HECW1
NA	ENSSSCG00000040329	ALX4
100516954	ENSSSCG00000013393	SPON1
100738060	ENSSSCG00000037451	PPFIA1
780427	ENSSSCG00000039243	CD81
100623678	ENSSSCG00000022912
NA	ENSSSCG00000034526
397209	ENSSSCG00000008339	GFPT1
100519992	ENSSSCG00000040053	LSMEM1
100521129	ENSSSCG00000008545	ZNF512
100626399	ENSSSCG00000037232	SNX29
397326	ENSSSCG00000039556	KCNQ1
100511250	ENSSSCG00000007939	ANKS3
100521257	ENSSSCG00000007601	TECPR1
100514343	ENSSSCG00000007798	TBC1D10B
100521541	ENSSSCG00000021906	SYT7
100521078	ENSSSCG00000007599	LMTK2
110260059	ENSSSCG00000040267	CYS1
110259842	ENSSSCG00000037890	ZNF853
110259886	ENSSSCG00000034347	TRIM56
110259705	ENSSSCG00000039767	TH
NA	ENSSSCG00000014385	PCDHGC5
100511907	ENSSSCG00000016734	CCM2
100513336	ENSSSCG00000013115	CD5
106508706	ENSSSCG00000031902
100625679	ENSSSCG00000039613	SVIP
100513964	ENSSSCG00000016750	YKT6
407773	ENSSSCG00000033190
100737937	ENSSSCG00000037751	OTOF
100522799	ENSSSCG00000008593	KLHL29
397371	ENSSSCG00000014108	BHMT
102162997	ENSSSCG00000040181	ELL
100520727	ENSSSCG00000040103	GET4
110259396	ENSSSCG00000033682	CPLX2
100516527	ENSSSCG00000027491
100518602	ENSSSCG00000007985	TMEM8A
100513718	ENSSSCG00000034991
100514820	ENSSSCG00000013382	PLEKHA7
100520369	ENSSSCG00000020675	ATF7IP2
110259541	ENSSSCG00000032731	NDST1
100523293	ENSSSCG00000016448	KCNH2
100627492	ENSSSCG00000022778	SGF29
100519233	ENSSSCG00000016772	VPS41
110259833	ENSSSCG00000039023
100174954	ENSSSCG00000038643	KLF11
100524932	ENSSSCG00000008444	PRKCE
100739355	ENSSSCG00000021065	NAA60
100521434	ENSSSCG00000024043	ADAMTS2
102160349	ENSSSCG00000035534
100621864	ENSSSCG00000016423	DPP6
100523599	ENSSSCG00000007768	STX4
110259215	ENSSSCG00000031487	LSP1
100620078	ENSSSCG00000023801	LANCL2
NA	ENSSSCG00000040120
110259211	ENSSSCG00000037337	BRSK2
110259235	ENSSSCG00000038508	SPTBN2
NA	ENSSSCG00000038930	RF02150
100738541	ENSSSCG00000014363	SLC4A9
NA	ENSSSCG00000031191
102163208	ENSSSCG00000033623
100627864	ENSSSCG00000027487	LAT2
100515636	ENSSSCG00000016743	OGDH
396563	ENSSSCG00000035649
100170114	ENSSSCG00000038320	POR
100513723	ENSSSCG00000014303	JADE2
100626101	ENSSSCG00000039171	MRTFB
102163666	ENSSSCG00000033982	ZNHIT1
100620992	ENSSSCG00000028635
100512777	ENSSSCG00000008635	NOL10
100515885	ENSSSCG00000039045	SLC26A2
664653	ENSSSCG00000013401	DKK3
100514944	ENSSSCG00000027045	LRRC56
100144468	ENSSSCG00000023320	CYP3A39
100522109	ENSSSCG00000016656	ELMO1
100270689	ENSSSCG00000029521	CD82
102159887	ENSSSCG00000032250	SRRM3
102157652	ENSSSCG00000038766	MAD1L1
100625428	ENSSSCG00000039160
100739508	ENSSSCG00000032003
100624815	ENSSSCG00000040977	SNX8
100523234	ENSSSCG00000028536	LHFPL2
NA	ENSSSCG00000036481
NA	ENSSSCG00000037721
100626868	ENSSSCG00000024189	SIL1
100512646	ENSSSCG00000013305	CAPRIN1
100513273	ENSSSCG00000014427	FBXO38
110259212	ENSSSCG00000037847	MOB2
100737868	ENSSSCG00000031870
102162731	ENSSSCG00000021941
100525156	ENSSSCG00000032549	GNA12
100525318	ENSSSCG00000027118
100522126	ENSSSCG00000014272	ACSL6
110257361	ENSSSCG00000040388	ZBTB46
100511445	ENSSSCG00000008196	FAM178B
100512098	ENSSSCG00000007941	CDIP1
100624389	ENSSSCG00000037616
100522792	ENSSSCG00000033674	PRKCB
100520117	ENSSSCG00000016773	ZNF282
100517089	ENSSSCG00000008302	FBXO41
110259313	ENSSSCG00000032131	NCAN
NA	ENSSSCG00000032350	RF00635
NA	ENSSSCG00000039091
100736589	ENSSSCG00000000018	KIAA0930
100522673	ENSSSCG00000000020	PHF21B
100533202	ENSSSCG00000000021
100522865	ENSSSCG00000039522	SHISAL1
100739768	ENSSSCG00000000024	PARVB
100520379	ENSSSCG00000000025	PARVG
100523243	ENSSSCG00000000026	SULT4A1
NA	ENSSSCG00000000028
100621422	ENSSSCG00000000034	TTLL12
100523786	ENSSSCG00000000036	PACSIN2
100157442	ENSSSCG00000000045	NDUFA6
100154200	ENSSSCG00000000059	XRCC6
100516438	ENSSSCG00000000080	GRAP2
100154640	ENSSSCG00000000082	CACNA1I
100153785	ENSSSCG00000000087	TAB1
100520132	ENSSSCG00000000090	CBX7
100514347	ENSSSCG00000000104	DDX17
100514711	ENSSSCG00000000110	PLA2G6
100515261	ENSSSCG00000000111	BAIAP2L2
100737214	ENSSSCG00000000116	POLR2F
100153254	ENSSSCG00000000136	CSF2RB
396904	ENSSSCG00000000145	MYH9
106510284	ENSSSCG00000000148
102159905	ENSSSCG00000000169	POLR3B
100522613	ENSSSCG00000000175	ADCY6
100737526	ENSSSCG00000000176	DDX23
100738620	ENSSSCG00000000199
100516550	ENSSSCG00000000202	MCRS1
100145893	ENSSSCG00000000212	AQP6
100517467	ENSSSCG00000000216	ASIC1
100522015	ENSSSCG00000000234	GRASP
NA	ENSSSCG00000000258	RARG
100155091	ENSSSCG00000000293	ITGA5
100522373	ENSSSCG00000000400	MIP
492314	ENSSSCG00000000418	TAC3
100514460	ENSSSCG00000028869	CAND1
100620115	ENSSSCG00000000509	ZFC3H1
100513281	ENSSSCG00000024232	CCDC91
100154676	ENSSSCG00000000579	GOLT1B
100621847	ENSSSCG00000000580	RECQL
100511991	ENSSSCG00000000610	SMCO3
100738680	ENSSSCG00000000663
102164405	ENSSSCG00000000693	NCAPD2
100515778	ENSSSCG00000000695	IFFO1
100738346	ENSSSCG00000000717	KCNA6
100337672	ENSSSCG00000000743	FKBP4
100515547	ENSSSCG00000000748	IQSEC3
100518733	ENSSSCG00000027725	CACNA1C
100157721	ENSSSCG00000000770	MICAL3
396777	ENSSSCG00000000774	USP18
106504075	ENSSSCG00000000783	SLC2A13
100157186	ENSSSCG00000000837	CHST11
100151804	ENSSSCG00000000893	AMDHD1
100520384	ENSSSCG00000000910	CRADD
100512281	ENSSSCG00000000940	PPFIA2
100625790	ENSSSCG00000000955	TBC1D22A
100518017	ENSSSCG00000000968	SBF1
100519488	ENSSSCG00000000976	MOV10L1
100511452	ENSSSCG00000002652	KLHDC4
100511815	ENSSSCG00000002660	MTHFSD
NA	ENSSSCG00000002662	C16orf74
100513153	ENSSSCG00000002664	GSE1
100514104	ENSSSCG00000002667	ZDHHC7
100625354	ENSSSCG00000002669	CRISPLD2
100514462	ENSSSCG00000002670	USP10
100514770	ENSSSCG00000002671	ATP2C2
100514962	ENSSSCG00000002672	MEAK7
100518307	ENSSSCG00000002689	CMIP
100518489	ENSSSCG00000002690	GAN
100520197	ENSSSCG00000002696	VAT1L
100519194	ENSSSCG00000002752	ZFHX3
100627935	ENSSSCG00000002811
100514463	ENSSSCG00000002812	KIFC3
100514649	ENSSSCG00000002813	KATNB1
100515029	ENSSSCG00000002815	ADGRG1
100515380	ENSSSCG00000002817	DRC7
100519366	ENSSSCG00000002834
100520077	ENSSSCG00000002838	ZNF423
102162257	ENSSSCG00000002857
100511455	ENSSSCG00000002869	LSM14A
100511994	ENSSSCG00000002872	KIAA0355
100516913	ENSSSCG00000002887	MAG
100738610	ENSSSCG00000002927	LRFN3
NA	ENSSSCG00000002941
100517656	ENSSSCG00000002967	CAPN12
100520433	ENSSSCG00000002987	DLL3
100522141	ENSSSCG00000002990	CNTD2
768109	ENSSSCG00000002998	SNRPA
102165015	ENSSSCG00000003006	CYP2B22
100517221	ENSSSCG00000003108	NPAS1
100515084	ENSSSCG00000003110	ZC3H4
100515953	ENSSSCG00000003120	NAPA
100521797	ENSSSCG00000003133	GRIN2D
100514772	ENSSSCG00000003170	SLC17A7
396614	ENSSSCG00000003229	ETFB
100521379	ENSSSCG00000003317	ZNF787
100515143	ENSSSCG00000003368	RNF207
100514773	ENSSSCG00000003377	ACOT7
100240717	ENSSSCG00000003391	CA6
100127359	ENSSSCG00000003413	MTOR
100217376	ENSSSCG00000003414	ANGPTL7
397180	ENSSSCG00000003428	MTHFR
100511997	ENSSSCG00000003429	CLCN6
100525583	ENSSSCG00000003433	PLOD1
106510597	ENSSSCG00000003990
100192206	ENSSSCG00000005778	HSBP1L1
100513276	ENSSSCG00000005894	ARHGAP39
100154027	ENSSSCG00000005902	FOXH1
100156896	ENSSSCG00000005905	SLC39A4
100511321	ENSSSCG00000005917	HSF1
100625101	ENSSSCG00000005924	MROH1
NA	ENSSSCG00000005928
100154055	ENSSSCG00000005930	SLC45A4
100519955	ENSSSCG00000005938
445537	ENSSSCG00000005943	ST3GAL1
100156471	ENSSSCG00000005948	TG
100152481	ENSSSCG00000005952	LRRC6
100157152	ENSSSCG00000005953	KCNQ3
NA	ENSSSCG00000005954
100151870	ENSSSCG00000005962	GSDMC
100152362	ENSSSCG00000006071	VPS13B
100155607	ENSSSCG00000006082	MATN2
100524083	ENSSSCG00000035887	C8orf34
100154403	ENSSSCG00000006204	PPP1R42
100156516	ENSSSCG00000006240	FAM110B
100154114	ENSSSCG00000006266	ST18
100154639	ENSSSCG00000006331	PBX1
100157291	ENSSSCG00000006461	ARHGEF11
100157148	ENSSSCG00000006568	DENND4B
494012	ENSSSCG00000006594	SMCP
102159655	ENSSSCG00000032769
100624559	ENSSSCG00000024481	PDE4DIP
445539	ENSSSCG00000006719
100158194	ENSSSCG00000006725	TBX15
100157401	ENSSSCG00000006731	VTCN1
397023	ENSSSCG00000006735	PTGFRN
100512602	ENSSSCG00000006737	IGSF3
396702	ENSSSCG00000006738	CD58
397436	ENSSSCG00000006745	CASQ2
100157791	ENSSSCG00000006746	VANGL1
397658	ENSSSCG00000006749	TSHB
100156038	ENSSSCG00000006790	WDR77
100623937	ENSSSCG00000006810	KCNC4
NA	ENSSSCG00000006825	GPR61
100525219	ENSSSCG00000006864	CDC14A
100152734	ENSSSCG00000006889	ARHGAP29
100155583	ENSSSCG00000006890	ABCA4
100513149	ENSSSCG00000006936	ODF2L
100153815	ENSSSCG00000006939	ZNHIT6
100737318	ENSSSCG00000006948	MROH6
100157444	ENSSSCG00000006950	WDR63
100517344	ENSSSCG00000006957	RHPN1
100516076	ENSSSCG00000029570	PXDN
NA	ENSSSCG00000033609	RF00100
NA	ENSSSCG00000018693	RF00026
NA	ENSSSCG00000018816	MIR760
100628340	ENSSSCG00000019012	ssc-mir-429
NA	ENSSSCG00000019782	RF00414
NA	ENSSSCG00000020129	RF00001
NA	ENSSSCG00000020218	RF00026
NA	ENSSSCG00000020301	RF00026
NA	ENSSSCG00000020372	RF00564
100627900	ENSSSCG00000022813	ABCC12
NA	ENSSSCG00000029843	NPHP4
102165410	ENSSSCG00000023936	MYRFL
106510535	ENSSSCG00000021946	ZNF383
100622144	ENSSSCG00000022302	BICRA
100627470	ENSSSCG00000038128	CDYL2
100156288	ENSSSCG00000027621	NDUFA4L2
100152952	ENSSSCG00000021586	ZHX2
397098	ENSSSCG00000021265	ACR
414389	ENSSSCG00000024864	ATXN10
100622381	ENSSSCG00000020678	BANP
100157652	ENSSSCG00000025704	DENND2D
100626319	ENSSSCG00000021026	TMEM51
100147810	ENSSSCG00000021193	AQP2
106509950	ENSSSCG00000028759	ASAP1
100620539	ENSSSCG00000028723	CCDC102A
100517159	ENSSSCG00000006956	ZC3H3
100738519	ENSSSCG00000029234	ZNF536
NA	ENSSSCG00000025391	RF00026
100627936	ENSSSCG00000021333	PAK4
100737714	ENSSSCG00000027153	WARS2
NA	ENSSSCG00000030031
100518839	ENSSSCG00000027415	WWOX
100626494	ENSSSCG00000028346	SAMM50
100625830	ENSSSCG00000027515
100622445	ENSSSCG00000023803	ELK3
100519367	ENSSSCG00000003119	ZNF541
NA	ENSSSCG00000023187
100627469	ENSSSCG00000024756	SPG7
100737048	ENSSSCG00000006954	EEF1D
100511693	ENSSSCG00000026004	MSRB3
100513089	ENSSSCG00000022083
100624218	ENSSSCG00000028706	MORN1
100521020	ENSSSCG00000003862	CC2D1B
100620929	ENSSSCG00000029519	CIAPIN1
NA	ENSSSCG00000021284	GPR20
100621103	ENSSSCG00000021644	BRD7
102164314	ENSSSCG00000038685	MPPED1
100624888	ENSSSCG00000027016	C19orf47
100627365	ENSSSCG00000021519	CPNE2
100526167	ENSSSCG00000025087	ASPH
100511084	ENSSSCG00000002868	PEPD
100622853	ENSSSCG00000026689
100624067	ENSSSCG00000029034	COX4I1
102161501	ENSSSCG00000000920	POC1B
100156232	ENSSSCG00000022032
102158157	ENSSSCG00000036751	PPM1H
100048953	ENSSSCG00000025652	CDH1
100152201	ENSSSCG00000021748	PRR5
100623068	ENSSSCG00000023556	SUPT5H
100623940	ENSSSCG00000029744	PLCH2
100620673	ENSSSCG00000022312	RHPN2
100524085	ENSSSCG00000000457	USP15
100156613	ENSSSCG00000024412	RNF139
NA	ENSSSCG00000029537	MIR1-2
100171389	ENSSSCG00000025537	PTPN6
100627559	ENSSSCG00000027859	HDAC7
100738003	ENSSSCG00000022092	CYP7B1
100620994	ENSSSCG00000039408	ADCY7
100626361	ENSSSCG00000022609	WWP2
100624783	ENSSSCG00000024563	CEP83
100623847	ENSSSCG00000027299	PANK4
100153958	ENSSSCG00000006063	PABPC1
NA	ENSSSCG00000036531
100155273	ENSSSCG00000030831	DENND3
100518910	ENSSSCG00000000765	IL17RA
445519	ENSSSCG00000005908
397512	ENSSSCG00000006911	TGFBR3
NA	ENSSSCG00000003081	CEACAM16
100519483	ENSSSCG00000000157	BPIFC
100512834	ENSSSCG00000006453	KIRREL1
397078	ENSSSCG00000003017	TGFB1
100152055	ENSSSCG00000000137	NCF4
100523310	ENSSSCG00000030801
100621740	ENSSSCG00000026731	CEP85
110260834	ENSSSCG00000038763	CERK
100525341	ENSSSCG00000006729	TENT5C
100154490	ENSSSCG00000038190	MPST
NA	ENSSSCG00000031377	RF00003
102158866	ENSSSCG00000039864	KLC3
100286777	ENSSSCG00000035991	CENPM
110260603	ENSSSCG00000035733	PLXNB2
100523669	ENSSSCG00000032861	NUAK1
100156379	ENSSSCG00000006274	PRKDC
100511932	ENSSSCG00000028794
110260204	ENSSSCG00000035891	ADGRB1
100518376	ENSSSCG00000003288	HSPBP1
100513084	ENSSSCG00000037449	CSF1
110255201	ENSSSCG00000006743	SLC22A15
100620211	ENSSSCG00000035222	CHST8
106510528	ENSSSCG00000029875	ZNF461
100519150	ENSSSCG00000000692	PIANP
396645	ENSSSCG00000034980	IRF8
NA	ENSSSCG00000032160
100515780	ENSSSCG00000003114	DHX34
100515140	ENSSSCG00000002666	KIAA0513
NA	ENSSSCG00000033874
110260883	ENSSSCG00000040145	SNAI3
100155449	ENSSSCG00000006115	RUNX1T1
110261085	ENSSSCG00000031344	AJAP1
NA	ENSSSCG00000036107
100513208	ENSSSCG00000040973	HYDIN
102167536	ENSSSCG00000034815	U2AF2
110261006	ENSSSCG00000035374	TRAPPC6A
100152332	ENSSSCG00000006507	DAP3
NA	ENSSSCG00000035572
NA	ENSSSCG00000036507
100524621	ENSSSCG00000000029	SCUBE1
110260192	ENSSSCG00000040535	LY6E
110260611	ENSSSCG00000035352
100144501	ENSSSCG00000006530	EFNA1
100533200	ENSSSCG00000030361	PRKCZ
100515079	ENSSSCG00000006475	IQGAP3
106510206	ENSSSCG00000034360	CELSR2
100153223	ENSSSCG00000006767	MAGI3
100152816	ENSSSCG00000006758	SYT6
110260904	ENSSSCG00000032115	OSGIN1
NA	ENSSSCG00000039531
NA	ENSSSCG00000035810
100157200	ENSSSCG00000006900	DIPK1A
100738636	ENSSSCG00000039670	EPN1
110260633	ENSSSCG00000035152	TEF
100626947	ENSSSCG00000027365	WNT7B
110261092	ENSSSCG00000035940	SPSB1
397162	ENSSSCG00000038694	CCND2
102164931	ENSSSCG00000036560	PAWR
100156382	ENSSSCG00000032887	EFCAB1
100736926	ENSSSCG00000032971	SMC1B
100513081	ENSSSCG00000006329	LMX1A
100523962	ENSSSCG00000000037	ARFGAP3
100628160	ENSSSCG00000023792
110261091	ENSSSCG00000034502	H6PD
102161224	ENSSSCG00000033574	CFAP54
100512414	ENSSSCG00000002653
100233178	ENSSSCG00000025401	CDK10
NA	ENSSSCG00000039121
106508513	ENSSSCG00000039200
100625969	ENSSSCG00000038126	MGAT3
100524146	ENSSSCG00000002859	ANKRD27
110260664	ENSSSCG00000040636	KRT80
102160515	ENSSSCG00000036772	CAMTA1
100153143	ENSSSCG00000006893	BCAR3
100512784	ENSSSCG00000040386	GINS2
NA	ENSSSCG00000037052
100626194	ENSSSCG00000039875	NKD1
100519028	ENSSSCG00000038805
NA	ENSSSCG00000027774	ZFP28
100517949	ENSSSCG00000003393	TMEM201
100512105	ENSSSCG00000002656	ZCCHC14
100521729	ENSSSCG00000038807	SCAF1
100520385	ENSSSCG00000002701	MON1B
NA	ENSSSCG00000037941
100156062	ENSSSCG00000039706
100514291	ENSSSCG00000002950	SIPA1L3
100620960	ENSSSCG00000034495	SNTG1
102167153	ENSSSCG00000038397	PTK2
110261080	ENSSSCG00000040944	SKI
100623415	ENSSSCG00000033565
NA	ENSSSCG00000034697
100520199	ENSSSCG00000037676
102159442	ENSSSCG00000000078	TNRC6B
100294636	ENSSSCG00000040872	RIIAD1
100316852	ENSSSCG00000006930	SH3GLB1
100517651	ENSSSCG00000000217	RACGAP1
100519144	ENSSSCG00000000010	FBLN1
NA	ENSSSCG00000033203
100622516	ENSSSCG00000030947	ZFAT
110261004	ENSSSCG00000037056	PPP1R37
110261292	ENSSSCG00000033369
110260206	ENSSSCG00000036569	PTP4A3
397268	ENSSSCG00000040531
100622999	ENSSSCG00000031717	ADCY8
110260903	ENSSSCG00000038048	NECAB2
NA	ENSSSCG00000037266
110260607	ENSSSCG00000031441	GRAMD4
100627785	ENSSSCG00000033760	LTBP4
110261011	ENSSSCG00000036317	VASP
100627842	ENSSSCG00000003217	JOSD2
100737439	ENSSSCG00000038417	LRRC8D
397031	ENSSSCG00000033146	CD163
100516437	ENSSSCG00000037038
100520739	ENSSSCG00000000002
110260205	ENSSSCG00000036022
396775	ENSSSCG00000031866	TIMP3
100625092	ENSSSCG00000035182	SDR42E1
100620800	ENSSSCG00000023976
NA	ENSSSCG00000033327	PDGFB
100520565	ENSSSCG00000000709	PLEKHG6
102161927	ENSSSCG00000032057	EPHX4
100626505	ENSSSCG00000038825
100518372	ENSSSCG00000000003	TTC38
110261077	ENSSSCG00000035785
100190995	ENSSSCG00000030119	PRPF3
100521557	ENSSSCG00000039400	CCER1
NA	ENSSSCG00000036648
100498796	ENSSSCG00000038175	ssc-mir-769
100523123	ENSSSCG00000022657
100515838	ENSSSCG00000003374	ESPN
100511754	ENSSSCG00000032171	TCF20
100152427	ENSSSCG00000006197	SULF1
102164273	ENSSSCG00000035230	PIEZO1
110261056	ENSSSCG00000040725	IL11
100519604	ENSSSCG00000003055	XRCC1
100135667	ENSSSCG00000039751	NLRC5
110260403	ENSSSCG00000039094	PLEC
100621773	ENSSSCG00000037645	COTL1
100514288	ENSSSCG00000002668	FAM92B
100628127	ENSSSCG00000023677	CHMP1A
NA	ENSSSCG00000037326	RF02167
NA	ENSSSCG00000035962	SMIM41
100520304	ENSSSCG00000000093	DNAL4
100154942	ENSSSCG00000006054	ATP6V1C1
100512538	ENSSSCG00000003150	NUCB1
102159768	ENSSSCG00000023195
100516674	ENSSSCG00000002682	MBTPS1
100522621	ENSSSCG00000003196	PTOV1
110260898	ENSSSCG00000038285	KLHL36
NA	ENSSSCG00000036732
110255327	ENSSSCG00000027076	CYHR1
110260927	ENSSSCG00000032643	SLC12A3
NA	ENSSSCG00000031813
NA	ENSSSCG00000033132
100158107	ENSSSCG00000000114	PICK1
100522617	ENSSSCG00000000793	PPHLN1
110261293	ENSSSCG00000033564
396675	ENSSSCG00000026092	SREBF2
NA	ENSSSCG00000032593	RF00003
110260889	ENSSSCG00000035629	CA5A
100521087	ENSSSCG00000000007	TRMU
100523244	ENSSSCG00000000107
110260648	ENSSSCG00000025260	CARD10
100156908	ENSSSCG00000006463	PEAR1
100511198	ENSSSCG00000040348	LIN7A
110260201	ENSSSCG00000035372	PSCA
104797367	ENSSSCG00000031484	ssc-mir-9852
110260922	ENSSSCG00000031767	TANGO6
100513599	ENSSSCG00000000948	SYT1
100155249	ENSSSCG00000039352
100153814	ENSSSCG00000040735	DDAH1
100525287	ENSSSCG00000006060	GRHL2
NA	ENSSSCG00000039113
NA	ENSSSCG00000035835
NA	ENSSSCG00000040155
100517587	ENSSSCG00000040373	BCL2L13
NA	ENSSSCG00000035530
NA	ENSSSCG00000033726
497060	ENSSSCG00000031450	MLYCD
NA	ENSSSCG00000040069
110260606	ENSSSCG00000034776	FAM19A5
100627442	ENSSSCG00000027144	LMNTD1
100626048	ENSSSCG00000035788
396662	ENSSSCG00000006736	CD2
110260415	ENSSSCG00000032796	GRINA
100514844	ENSSSCG00000002952	YIF1B
100157339	ENSSSCG00000000722	RAD51AP1
106507523	ENSSSCG00000040403
100155245	ENSSSCG00000005935	AGO2
102167043	ENSSSCG00000040410
110260721	ENSSSCG00000040550	CASC1
NA	ENSSSCG00000031417
110260638	ENSSSCG00000034230	RBX1
NA	ENSSSCG00000026680	KCND3
100625758	ENSSSCG00000040687	CDH8
100625694	ENSSSCG00000038927	ZNF649
100627780	ENSSSCG00000031858	KCNJ10
100192320	ENSSSCG00000036572	BCO1
100154766	ENSSSCG00000006927	PKN2
397109	ENSSSCG00000006878	DPYD
100037973	ENSSSCG00000022948	SLC7A9
100626723	ENSSSCG00000029334	MYT1L
100157203	ENSSSCG00000006885	ALG14
100157083	ENSSSCG00000006231	CHD7
100154364	ENSSSCG00000000807	SLC38A1
NA	ENSSSCG00000032996	SLC7A5
100157574	ENSSSCG00000005959
100627643	ENSSSCG00000033194	GEMIN7
100145887	ENSSSCG00000006502	ARHGEF2
NA	ENSSSCG00000031738
100301483	ENSSSCG00000032857	S100A12
100516737	ENSSSCG00000002755	NFAT5
100621517	ENSSSCG00000000035	TTLL1
102159820	ENSSSCG00000031361	CELSR1
100522260	ENSSSCG00000000997	PPP1R3G
100154272	ENSSSCG00000001008	BPHL
100625424	ENSSSCG00000038717	FARS2
100155536	ENSSSCG00000001027	BMP6
100519608	ENSSSCG00000001049	HIVEP1
100623695	ENSSSCG00000001065	ATXN1
100152017	ENSSSCG00000001078	MBOAT1
100154127	ENSSSCG00000001232
100144456	ENSSSCG00000001376	DHX16
100144457	ENSSSCG00000001384	VARS2
100144522	ENSSSCG00000001440	NOTCH4
100153386	ENSSSCG00000001455
100154780	ENSSSCG00000001486	LRRC1
100154627	ENSSSCG00000001510	KIFC1
100152616	ENSSSCG00000001523	GRM4
106504065	ENSSSCG00000001532	UHRF1BP1
100625697	ENSSSCG00000001534	ANKS1A
100621069	ENSSSCG00000001555	SLC26A8
397529	ENSSSCG00000001582	MDGA1
100153249	ENSSSCG00000001597	LRFN2
102167816	ENSSSCG00000001637	GUCA1B
100154398	ENSSSCG00000001765	ADAMTS7
100523317	ENSSSCG00000001788	STARD5
100156276	ENSSSCG00000001846	WDR93
397520	ENSSSCG00000001849	ANPEP
100511645	ENSSSCG00000001928
100621005	ENSSSCG00000002258	KLHL25
100512115	ENSSSCG00000002280	RAB15
100152635	ENSSSCG00000002287	MPP5
404692	ENSSSCG00000002295	VTI1B
100513992	ENSSSCG00000002306	GALNT16
100523451	ENSSSCG00000002341	PAPLN
397410	ENSSSCG00000002366	NPC2
100514300	ENSSSCG00000002368	LTBP2
100151940	ENSSSCG00000002388	ESRRB
733584	ENSSSCG00000002429	FOXN3
100623906	ENSSSCG00000002432	KCNK13
100156914	ENSSSCG00000002450	SLC24A4
100155709	ENSSSCG00000002451	RIN3
100737576	ENSSSCG00000002474	PPP4R4
100154744	ENSSSCG00000002496	GLRX5
100187562	ENSSSCG00000002573	RTL1
100134958	ENSSSCG00000003493	CAPZB
100515613	ENSSSCG00000003506	PINK1
NA	ENSSSCG00000003508	KIF17
397446	ENSSSCG00000003513	ECE1
100513738	ENSSSCG00000003578	FGR
100514466	ENSSSCG00000003584	THEMIS2
100515782	ENSSSCG00000003589	SRSF4
100737666	ENSSSCG00000003603	COL16A1
100519905	ENSSSCG00000003620	TRIM62
100620374	ENSSSCG00000037514
397591	ENSSSCG00000003707	NPC1
100511642	ENSSSCG00000003709	LAMA3
100521138	ENSSSCG00000003748	CELF4
503700	ENSSSCG00000003749	PIK3C3
100522497	ENSSSCG00000003757	SSX2IP
100037953	ENSSSCG00000003835	C8A
100515552	ENSSSCG00000003846	GLIS1
100519664	ENSSSCG00000003852	SLC1A7
396949	ENSSSCG00000003901	FAAH
100141305	ENSSSCG00000003905	RAD54L
100512112	ENSSSCG00000003913	MAST2
100514968	ENSSSCG00000003921	ZSWIM5
100516679	ENSSSCG00000003929	BEST4
100737128	ENSSSCG00000003941	SZT2
494022	ENSSSCG00000003950	TIE1
100526228	ENSSSCG00000003975	KCNQ4
100522413	ENSSSCG00000004829	CACHD1
NA	ENSSSCG00000005756
100513642	ENSSSCG00000005837	DIPK1B
100513840	ENSSSCG00000005838	TRAF2
100512883	ENSSSCG00000005842	TMEM141
100514560	ENSSSCG00000005846	NELFB
100515295	ENSSSCG00000005857	CYSRT1
NA	ENSSSCG00000006963
100515039	ENSSSCG00000008682	NSD2
102157420	ENSSSCG00000008684	POLN
100516091	ENSSSCG00000008689	ZFYVE28
100519668	ENSSSCG00000008694	GRK4
100620283	ENSSSCG00000008698	RGS12
100736823	ENSSSCG00000008702	DOK7
100520203	ENSSSCG00000008710	JAKMIP1
100737053	ENSSSCG00000008712
100521462	ENSSSCG00000008713	KIAA0232
100522624	ENSSSCG00000008721	ABLIM2
100337673	ENSSSCG00000008723	HTRA3
100524447	ENSSSCG00000028983	TBC1D1
NA	ENSSSCG00000008804	GRXCR1
100511391	ENSSSCG00000008858	KLHL2
100627416	ENSSSCG00000029200	TRIM2
100521464	ENSSSCG00000009029	ARHGAP10
100525059	ENSSSCG00000009045	HHIP
397674	ENSSSCG00000009123	CAMK2D
100523387	ENSSSCG00000009230	WDFY3
733582	ENSSSCG00000009231	CDS1
100526233	ENSSSCG00000009238	COQ2
100511394	ENSSSCG00000009246	ENOPH1
100518026	ENSSSCG00000014567	TRIM66
100518206	ENSSSCG00000014568	ST5
100518920	ENSSSCG00000014572	ASCL3
100520318	ENSSSCG00000014581	TUB
100523743	ENSSSCG00000014599	SYT9
100739484	ENSSSCG00000014625	TRIM3
100521140	ENSSSCG00000014740
NA	ENSSSCG00000014767
100738170	ENSSSCG00000014768	TRIM68
100171399	ENSSSCG00000014792	STIM1
NA	ENSSSCG00000014809
100462718	ENSSSCG00000014811	INPPL1
100627877	ENSSSCG00000014813	PHOX2A
100737701	ENSSSCG00000029388	PDE2A
100511396	ENSSSCG00000014819	ATG16L2
100515961	ENSSSCG00000014825	RELT
100516686	ENSSSCG00000014829	MRPL48
100524513	ENSSSCG00000014875	CAPN5
100514784	ENSSSCG00000014894	TENM4
100520040	ENSSSCG00000014919	ME3
100516687	ENSSSCG00000014955	MRE11
106504882	ENSSSCG00000031831	CADM1
100526179	ENSSSCG00000015080	CEP164
100523324	ENSSSCG00000015129	ARHGEF12
100517843	ENSSSCG00000015246	ST14
100626754	ENSSSCG00000015255	IGSF9B
100620543	ENSSSCG00000015379	DNAH11
100520970	ENSSSCG00000015445	NRCAM
100511579	ENSSSCG00000015538	KIAA1614
100515847	ENSSSCG00000015563	RGL1
100516567	ENSSSCG00000015565	C1orf21
100524701	ENSSSCG00000015596	FAM71A
100736655	ENSSSCG00000015618	LAMB3
100188977	ENSSSCG00000015631	GRB10
NA	ENSSSCG00000015632
100517233	ENSSSCG00000015636	VSTM2A
100519508	ENSSSCG00000015644	IKBKE
100521986	ENSSSCG00000015650	MAPKAPK2
100513889	ENSSSCG00000016388
104794445	ENSSSCG00000018124	ssc-mir-493
NA	ENSSSCG00000019558	MIR302C
100316569	ENSSSCG00000019663	ssc-mir-29c
NA	ENSSSCG00000020347	RF00026
100820830	ENSSSCG00000024752	ALDH4A1
100127356	ENSSSCG00000023057	LMO1
100523448	ENSSSCG00000003964	PPIH
100519785	ENSSSCG00000028877	RAD51B
100627043	ENSSSCG00000022029	RAP1GAP
100513998	ENSSSCG00000028444	ARMC10
100622214	ENSSSCG00000027114	SCP2
NA	ENSSSCG00000023791	TMEM229B
100521912	ENSSSCG00000022347	WNT11
100154412	ENSSSCG00000001807	AP3B2
100523561	ENSSSCG00000029492	TMEM218
100144497	ENSSSCG00000022358	RAB28
100620405	ENSSSCG00000029633	USP24
100623166	ENSSSCG00000029189	DCHS1
100513100	ENSSSCG00000029227	LDB2
100624339	ENSSSCG00000029430	IPO13
494463	ENSSSCG00000026257	STMN1
100738766	ENSSSCG00000021764	ARHGEF38
100523676	ENSSSCG00000023243	NFIA
102164419	ENSSSCG00000023920	P3H1
100511767	ENSSSCG00000014817	ARAP1
100620224	ENSSSCG00000028979	UVRAG
NA	ENSSSCG00000024615
100622336	ENSSSCG00000025795	CSF3R
100514585	ENSSSCG00000021036	RAB3B
100157940	ENSSSCG00000001621	TFEB
100513412	ENSSSCG00000036702	ACTN1
100622335	ENSSSCG00000028097
100628002	ENSSSCG00000020989	BSND
100626235	ENSSSCG00000026547	SLC45A3
100627286	ENSSSCG00000030206	STK33
606743	ENSSSCG00000021059	ADORA1
100517173	ENSSSCG00000029745	FAM193A
100517222	ENSSSCG00000025005	B4GALT6
100623207	ENSSSCG00000028927	LGI2
100154866	ENSSSCG00000025423	KCNK5
100624791	ENSSSCG00000026412	PLXNA2
100621612	ENSSSCG00000028748	NDC1
NA	ENSSSCG00000028411	MC5R
100626638	ENSSSCG00000021828	TAPT1
100622052	ENSSSCG00000029624	TADA2B
100736821	ENSSSCG00000026793	B4GALT2
100154824	ENSSSCG00000025488	MCM3
NA	ENSSSCG00000023904	CFAP57
100739621	ENSSSCG00000023593	AFF1
100624915	ENSSSCG00000022823	MCM5
100626321	ENSSSCG00000024628	ALKBH8
106507646	ENSSSCG00000025085	NEGR1
100621904	ENSSSCG00000026449	KDM4A
100526396	ENSSSCG00000029975	ssc-mir-4338
100157351	ENSSSCG00000002314	SMOC1
100624854	ENSSSCG00000028805	PTPRM
100521736	ENSSSCG00000009228	MAPK10
100514302	ENSSSCG00000008675	LETM1
396616	ENSSSCG00000021068	TRAF5
100625942	ENSSSCG00000028359	BST1
100141417	ENSSSCG00000001242	GABBR1
100519503	ENSSSCG00000014632	FAM160A2
100156489	ENSSSCG00000001993	TGM1
100144453	ENSSSCG00000001362	MDC1
100144516	ENSSSCG00000001430	ATF6B
396857	ENSSSCG00000022009	DDC
100512979	ENSSSCG00000015144	GRAMD1B
100624503	ENSSSCG00000039770	SLC6A9
100626921	ENSSSCG00000022951	NFASC
110258189	ENSSSCG00000032029	PPP2R3B
100514412	ENSSSCG00000003923	HECTD3
100154890	ENSSSCG00000002436	TTC7B
102164234	ENSSSCG00000036589	BEGAIN
448813	ENSSSCG00000001400	DDX39B
100513610	ENSSSCG00000014960	AMOTL1
100512968	ENSSSCG00000003579	AHDC1
110261228	ENSSSCG00000034127	SHISAL2A
396639	ENSSSCG00000032355	LY86
NA	ENSSSCG00000036830
[truncated: 2,302 more rows]
