# Supplementary material for: Genome-wide DNA methylation analysis of pituitaries during the initiation of puberty in gilts
Source: PLoS One. 2019 Mar 7;14(3):e0212630. doi: 10.1371/journal.pone.0212630 (PMC6405085; doi:10.1371/journal.pone.0212630)
Supplement: S2 File — (CSV) [file pone.0212630.s006.csv]

entrezgene	ensembl_gene_id	external_gene_name
100736968	ENSSSCG00000004008
100737228	ENSSSCG00000004013	SMOC2
NA	ENSSSCG00000004016	KIF25
100514930	ENSSSCG00000027404	UNC93A
100513321	ENSSSCG00000004020	SFT2D1
NA	ENSSSCG00000004021	PRR18
100515286	ENSSSCG00000004022	RPS6KA2
100157985	ENSSSCG00000004024
100154378	ENSSSCG00000004027	PDE10A
NA	ENSSSCG00000004028	C6orf118
733673	ENSSSCG00000004032	PRKN
100154202	ENSSSCG00000004037	MAP3K4
100142677	ENSSSCG00000004039	SLC22A3
397214	ENSSSCG00000004044	IGF2R
100152694	ENSSSCG00000004046	PNLDC1
100152815	ENSSSCG00000004058	EZR
100513248	ENSSSCG00000004071
NA	ENSSSCG00000004081
397435	ENSSSCG00000025777	ESR1
100516653	ENSSSCG00000004087	CCDC170
100157847	ENSSSCG00000004090	ZBTB2
100512023	ENSSSCG00000004144	HECA
100622457	ENSSSCG00000004157	IL20RA
100037969	ENSSSCG00000004165	PDE7B
397650	ENSSSCG00000004177	RPS12
100512321	ENSSSCG00000038602
100520874	ENSSSCG00000004311	RNGTT
NA	ENSSSCG00000004346	POU3F2
100153346	ENSSSCG00000004412	MICAL1
100514885	ENSSSCG00000004415
100157000	ENSSSCG00000004420	TRAF3IP2
100521763	ENSSSCG00000004453	SNAP91
100142669	ENSSSCG00000004465	BCKDHB
100153119	ENSSSCG00000004623
NA	ENSSSCG00000004709
397318	ENSSSCG00000004856	NFATC1
100152584	ENSSSCG00000004918	ALPK2
100154613	ENSSSCG00000004935	HACD3
100515463	ENSSSCG00000004939	MEGF11
100154048	ENSSSCG00000004971	TLE3
100157683	ENSSSCG00000004979	MYO9A
100192435	ENSSSCG00000005037	ERO1A
100517989	ENSSSCG00000005041	FERMT2
100152637	ENSSSCG00000005095
100155995	ENSSSCG00000005190	NFIB
100153587	ENSSSCG00000005358
100512452	ENSSSCG00000005379	GALNT12
100157586	ENSSSCG00000005441	ELP1
100622329	ENSSSCG00000005449	PTPN3
100517260	ENSSSCG00000005477	FKBP15
100157179	ENSSSCG00000005484	ZNF618
100520475	ENSSSCG00000005490	WHRN
100514624	ENSSSCG00000005587	NEK6
100038028	ENSSSCG00000005589	NR6A1
100154462	ENSSSCG00000005596	ARPC5L
100156738	ENSSSCG00000005613	LRSAM1
100739641	ENSSSCG00000005614	FAM129B
397096	ENSSSCG00000005625	ENG
100521710	ENSSSCG00000005630	NAIF1
100156347	ENSSSCG00000005636	SLC25A25
100152721	ENSSSCG00000005643
100155132	ENSSSCG00000005669	MIGA2
100521241	ENSSSCG00000005680	PRRX2
100153472	ENSSSCG00000005683	TOR1B
100623602	ENSSSCG00000005699	HMCN2
414411	ENSSSCG00000005701	ASS1
100524544	ENSSSCG00000005706	ABL1
100523302	ENSSSCG00000005707	FIBCD1
100157958	ENSSSCG00000005710	LAMC3
100511912	ENSSSCG00000005715	PRRC2B
100525976	ENSSSCG00000005717	UCK1
100511735	ENSSSCG00000005719	RAPGEF1
414430	ENSSSCG00000005720	MED27
100512264	ENSSSCG00000005723	NTNG2
102166697	ENSSSCG00000005727	CFAP77
100513393	ENSSSCG00000005729	DDX31
100513970	ENSSSCG00000005738
100154338	ENSSSCG00000005740	SARDH
733609	ENSSSCG00000005742	DBH
397533	ENSSSCG00000005751	COL5A1
396914	ENSSSCG00000009268	CRYL1
100521146	ENSSSCG00000009283	TNFRSF19
100522756	ENSSSCG00000009293
100739805	ENSSSCG00000009298	CDK8
100155782	ENSSSCG00000009300	WASF3
100511469	ENSSSCG00000009302	USP12
100156178	ENSSSCG00000037313	MTIF3
396763	ENSSSCG00000009320	FLT1
NA	ENSSSCG00000009333
100155799	ENSSSCG00000009338
595120	ENSSSCG00000009403	ITM2B
100521036	ENSSSCG00000009408	LRCH1
NA	ENSSSCG00000009489
100738425	ENSSSCG00000009498
100154594	ENSSSCG00000009502	UGGT2
100152796	ENSSSCG00000009536	ARGLU1
102161679	ENSSSCG00000009543	MYO16
100153454	ENSSSCG00000009545	COL4A2
100155453	ENSSSCG00000009553	TUBGCP3
100738350	ENSSSCG00000009554	GRTP1
100517912	ENSSSCG00000009556	CUL4A
733662	ENSSSCG00000009558	F10
733661	ENSSSCG00000029503	F7
100620646	ENSSSCG00000009562	GRK1
100519331	ENSSSCG00000009565	GAS6
100519683	ENSSSCG00000009567	RASA3
100526068	ENSSSCG00000010801	CDC73
100144472	ENSSSCG00000010802	UCHL5
100622056	ENSSSCG00000010814	ESRRG
397084	ENSSSCG00000010816	TGFB2
100515402	ENSSSCG00000010817	LYPLAL1
100624523	ENSSSCG00000010825	MARK1
100515403	ENSSSCG00000010878	EFCAB2
100516102	ENSSSCG00000010879	KIF26B
100738229	ENSSSCG00000010900	DENND1B
100525121	ENSSSCG00000010915	NAV1
100624894	ENSSSCG00000023403
100525832	ENSSSCG00000010925	PPP1R12B
100513615	ENSSSCG00000010943	C9orf3
100518508	ENSSSCG00000011020	JCAD
100520446	ENSSSCG00000011079	PIP4K2A
100511150	ENSSSCG00000011111	CAMK1D
100513945	ENSSSCG00000011119	ECHDC3
100514126	ENSSSCG00000011120	USP6NL
100737017	ENSSSCG00000011121
733631	ENSSSCG00000011125	GATA3
100621326	ENSSSCG00000011131	PRKCQ
100515920	ENSSSCG00000011134	RBM17
NA	ENSSSCG00000011140
100517911	ENSSSCG00000011145	ASB13
100521215	ENSSSCG00000011157	PITRM1
100521919	ENSSSCG00000011160	ADARB2
100522458	ENSSSCG00000011162	LARP4B
100739614	ENSSSCG00000011163	DIP2C
102164126	ENSSSCG00000011168	ZNF510
100522272	ENSSSCG00000017125	FOXK2
100522636	ENSSSCG00000017129	RAB40B
100462760	ENSSSCG00000017133	WDR45B
100512127	ENSSSCG00000017136	TBCD
100513228	ENSSSCG00000017142	BAIAP2
100101926	ENSSSCG00000017155	EIF4A3
100191010	ENSSSCG00000021040	SLC26A11
100621037	ENSSSCG00000017168	SEPT9
100515921	ENSSSCG00000017169	SEC14L1
100518749	ENSSSCG00000017391	PLEKHH3
100517731	ENSSSCG00000017507
100519513	ENSSSCG00000017522	SP6
100737915	ENSSSCG00000017645	TEX14
100316568	ENSSSCG00000018555	ssc-mir-21
NA	ENSSSCG00000020060	RF00026
100155153	ENSSSCG00000004384	NR2E1
100626379	ENSSSCG00000028593	TEPSIN
503545	ENSSSCG00000029456	SLC7A1
100155148	ENSSSCG00000009290	MIPEP
397393	ENSSSCG00000029411	CAPN2
100526132	ENSSSCG00000017156	GAA
100155014	ENSSSCG00000004065	TIAM2
100627757	ENSSSCG00000017141	AATK
100620523	ENSSSCG00000029715	OLFM1
100153456	ENSSSCG00000029502	NAXD
100156729	ENSSSCG00000024912	WDR5
100624292	ENSSSCG00000028172	FAM78A
100625226	ENSSSCG00000028602	GTPBP4
100157816	ENSSSCG00000025996	MTUS2
100151892	ENSSSCG00000022250	SPACA9
100625330	ENSSSCG00000029602	WDR37
NA	ENSSSCG00000021708
100511953	ENSSSCG00000027229
100516692	ENSSSCG00000024763
100156660	ENSSSCG00000024088	TLN2
100049662	ENSSSCG00000022101	BRCA1
100511175	ENSSSCG00000027558	GABBR2
100516509	ENSSSCG00000009551	ARHGEF7
100739102	ENSSSCG00000004370	ATG5
100625149	ENSSSCG00000024765
102162755	ENSSSCG00000030030	FBH1
100621009	ENSSSCG00000024480	SFMBT2
733694	ENSSSCG00000011147
NA	ENSSSCG00000017146	RNF213
100620583	ENSSSCG00000029697	FAM120B
100622450	ENSSSCG00000023031	TNNT2
100156875	ENSSSCG00000024876	TMEM181
100737446	ENSSSCG00000022719	RAB20
106504774	ENSSSCG00000029393	CENPJ
100154166	ENSSSCG00000026082	DNAJC3
100521394	ENSSSCG00000011158	PFKP
100621684	ENSSSCG00000010811	KCTD3
100624357	ENSSSCG00000026705	NVL
100514201	ENSSSCG00000004017	FRMD1
100627389	ENSSSCG00000026442	FAM163B
100522289	ENSSSCG00000024249	GABRR2
100620286	ENSSSCG00000029783	MKX
100521706	ENSSSCG00000004898	TNFRSF11A
100156351	ENSSSCG00000005609	GARNL3
100624925	ENSSSCG00000029855	LHFPL6
100739731	ENSSSCG00000030113	SHISA2
100738726	ENSSSCG00000022957	PARP4
100620837	ENSSSCG00000024103	ADPRHL1
100623590	ENSSSCG00000030694	PKP1
102159686	ENSSSCG00000005487	COL27A1
100627107	ENSSSCG00000022643	KATNAL2
100627913	ENSSSCG00000022247	PROSER2
100737188	ENSSSCG00000024392	THEMIS
100158183	ENSSSCG00000026863	FARP1
100625649	ENSSSCG00000024926	ASGR1
100621580	ENSSSCG00000024444	DDX59
100157413	ENSSSCG00000033175	SASH1
102162530	ENSSSCG00000004822	ALDH1A3
100516167	ENSSSCG00000012315	SYNJ2
100294707	ENSSSCG00000022034	SMYD3
100152536	ENSSSCG00000026996
100286859	ENSSSCG00000011102	NRP1
100738902	ENSSSCG00000025308	IL17D
100156192	ENSSSCG00000004435	NT5DC1
397306	ENSSSCG00000038220	RXRA
NA	ENSSSCG00000036690
100523836	ENSSSCG00000039311	NCS1
100513707	ENSSSCG00000027765	TOGARAM1
110256117	ENSSSCG00000033329	SLC47A1
100153548	ENSSSCG00000004023	FGFR1OP
110261750	ENSSSCG00000035667	KBTBD13
100624343	ENSSSCG00000036967	ARL8A
100620320	ENSSSCG00000026536	DCUN1D2
100738464	ENSSSCG00000009564	TMEM255B
100524643	ENSSSCG00000009524	TMTC4
NA	ENSSSCG00000035800
NA	ENSSSCG00000035119	MTMR6
110255236	ENSSSCG00000004687	B2M
NA	ENSSSCG00000039104
NA	ENSSSCG00000040837
100156654	ENSSSCG00000004318	RRAGD
100174961	ENSSSCG00000035212	KLF6
100151828	ENSSSCG00000009401	RB1
100523935	ENSSSCG00000012314	SERAC1
100628047	ENSSSCG00000026425	ADAMTSL2
100523988	ENSSSCG00000010854	TMEM63A
100154319	ENSSSCG00000040317	SOD2
100624184	ENSSSCG00000034373	TNRC6C
106509022	ENSSSCG00000035544	NUSAP1
100516289	ENSSSCG00000011133	PFKFB3
100739808	ENSSSCG00000004849	APBA2
100524577	ENSSSCG00000034151	RNPEP
100514004	ENSSSCG00000017154	CARD14
100512677	ENSSSCG00000017139	RPTOR
100621685	ENSSSCG00000027314	CAMSAP2
110255956	ENSSSCG00000032562	TMC6
100623668	ENSSSCG00000009281	SGCG
102160196	ENSSSCG00000039658
102163805	ENSSSCG00000036056	DNAH17
397678	ENSSSCG00000021386	PTGR1
NA	ENSSSCG00000005749	BRD3
100154569	ENSSSCG00000009511	STK24
100152904	ENSSSCG00000004064	ARID1B
100514741	ENSSSCG00000004018	AFDN
100522635	ENSSSCG00000009517	GPR183
NA	ENSSSCG00000040442
100157761	ENSSSCG00000028406	FOCAD
100519915	ENSSSCG00000009505	MBNL2
100525727	ENSSSCG00000004845	FAN1
NA	ENSSSCG00000017137	METRNL
102161802	ENSSSCG00000031808	TM9SF2
100622691	ENSSSCG00000021624	LAD1
NA	ENSSSCG00000040757
NA	ENSSSCG00000038167
100515446	ENSSSCG00000017167	CYTH1
100524188	ENSSSCG00000005702	FUBP3
NA	ENSSSCG00000032396
102166270	ENSSSCG00000031683
110255643	ENSSSCG00000032397	LBR
110256486	ENSSSCG00000031532	ABO
100144491	ENSSSCG00000017769	RAB34
100525605	ENSSSCG00000021818	ENOX1
102166001	ENSSSCG00000005585	DENND1A
102167403	ENSSSCG00000039188	AK8
100524417	ENSSSCG00000004980	THSD4
102164283	ENSSSCG00000040100	ITPKB
100623620	ENSSSCG00000040710	SURF4
100623824	ENSSSCG00000033919	DCLK1
100523747	ENSSSCG00000035421	ATP8A2
110256156	ENSSSCG00000039498	RBFOX3
100512672	ENSSSCG00000010809	BRINP3
100524519	ENSSSCG00000017335	HEXIM2
100158243	ENSSSCG00000024018	SLC16A3
110255818	ENSSSCG00000040405	SERP2
100156257	ENSSSCG00000004149	NHSL1
100515791	ENSSSCG00000011010	C9orf72
100518147	ENSSSCG00000033228	SPAG9
100520350	ENSSSCG00000004961	ITGA11
102161799	ENSSSCG00000039843	IPO9
100152644	ENSSSCG00000029598	FAM124A
100153752	ENSSSCG00000009500	CLDN10
100525480	ENSSSCG00000011107	CCNY
100512874	ENSSSCG00000004070	SCAF8
100151943	ENSSSCG00000004136	AIG1
100626869	ENSSSCG00000034156	GTF2F2
100151931	ENSSSCG00000005743	VAV2
100156632	ENSSSCG00000004033	AGPAT4
NA	ENSSSCG00000032276
100154106	ENSSSCG00000038251	DNAJC15
100152102	ENSSSCG00000040836	DCC
100621878	ENSSSCG00000027928	TMEM9
102162336	ENSSSCG00000032301
100623451	ENSSSCG00000026744	ZDHHC20
100524101	ENSSSCG00000011040	CACNB2
100516148	ENSSSCG00000038811	MOB3B
100627260	ENSSSCG00000031776	TULP4
100521353	ENSSSCG00000004823	LRRK1
100152823	ENSSSCG00000036218
NA	ENSSSCG00000005481
NA	ENSSSCG00000031704
100517236	ENSSSCG00000009335	B3GLCT
100153500	ENSSSCG00000005667	NUP188
100154231	ENSSSCG00000033732	ANKRD10
102159800	ENSSSCG00000036926	MVB12B
NA	ENSSSCG00000031414
100626205	ENSSSCG00000022317	SLC38A10
100627504	ENSSSCG00000027312	PTCH1
NA	ENSSSCG00000035318	NUP58
NA	ENSSSCG00000035944
NA	ENSSSCG00000032055	TROVE2
100621449	ENSSSCG00000040503	LRRC45
110255665	ENSSSCG00000032999	FXN
NA	ENSSSCG00000039138
100524270	ENSSSCG00000031664
110255921	ENSSSCG00000039807
100519103	ENSSSCG00000009270	IFT88
100513772	ENSSSCG00000026960
100525777	ENSSSCG00000017211	GGA3
110255868	ENSSSCG00000037561	ATP11A
100157517	ENSSSCG00000005672	PTPA
102161529	ENSSSCG00000036634	MAP4K5
100624862	ENSSSCG00000029553
NA	ENSSSCG00000033475
100625239	ENSSSCG00000024385	RNASEH2B
100624931	ENSSSCG00000005301	FAM214B
110255941	ENSSSCG00000031531	TSPAN10
100624861	ENSSSCG00000024064	RNF6
100520524	ENSSSCG00000004253
100151834	ENSSSCG00000033222	TRIM14
NA	ENSSSCG00000034972	CNIH3
106504155	ENSSSCG00000004859	ZNF516
100624042	ENSSSCG00000035493	SACS
100518888	ENSSSCG00000004813	TTC23
NA	ENSSSCG00000040159
100622057	ENSSSCG00000021706	KIF21B
100524103	ENSSSCG00000009522	PCCA
NA	ENSSSCG00000009309
NA	ENSSSCG00000036759
106506364	ENSSSCG00000038153	PACRG
100622890	ENSSSCG00000020976	CSRP1
100511582	ENSSSCG00000010926	SYT2
100522271	ENSSSCG00000022112	DOCK9
102157976	ENSSSCG00000032110
100522270	ENSSSCG00000009417	SPERT
NA	ENSSSCG00000039014	RF00026
100521513	ENSSSCG00000034348	NBEA
100156254	ENSSSCG00000009412	LCP1
100519343	ENSSSCG00000004247	ASF1A
100157102	ENSSSCG00000024341	USP20
NA	ENSSSCG00000032101
NA	ENSSSCG00000033097
100515851	ENSSSCG00000031757	CARS2
100512431	ENSSSCG00000040538	WDFY2
100521745	ENSSSCG00000009516	UBAC2
NA	ENSSSCG00000034650
NA	ENSSSCG00000039357
104797359	ENSSSCG00000037093	ssc-mir-9821
NA	ENSSSCG00000037194
100625051	ENSSSCG00000035852	CSNK1D
NA	ENSSSCG00000035721
NA	ENSSSCG00000037997
100518447	ENSSSCG00000021158	MCF2L
110255923	ENSSSCG00000040727	ASPSCR1
100514508	ENSSSCG00000005659	ZER1
100156750	ENSSSCG00000004055	RSPH3
100523292	ENSSSCG00000004123	UTRN
100626290	ENSSSCG00000039183	NDUFAF8
100519167	ENSSSCG00000011023	ZNF438
100512933	ENSSSCG00000031703
100522395	ENSSSCG00000011090	NEBL
NA	ENSSSCG00000005631	FAM102A
NA	ENSSSCG00000036117
100624075	ENSSSCG00000034178	AIF1L
NA	ENSSSCG00000036810	ARL11
100517234	ENSSSCG00000032644	HLX
100621521	ENSSSCG00000035224
100152595	ENSSSCG00000031733	AKAP12
396947	ENSSSCG00000024061	TNNI1
NA	ENSSSCG00000040619
100154729	ENSSSCG00000005689	FNBP1
100153940	ENSSSCG00000004012	THBS2
NA	ENSSSCG00000033445
100157556	ENSSSCG00000005664	LRRC8A
NA	ENSSSCG00000040542
100157921	ENSSSCG00000005607	RALGPS1
100521766	ENSSSCG00000038868	GPR107
768117	ENSSSCG00000036592
100621036	ENSSSCG00000009560	TFDP1
100519102	ENSSSCG00000011075	KIAA1217
733633	ENSSSCG00000036941	AKR1E2
100152438	ENSSSCG00000005604	PBX3
106505093	ENSSSCG00000035479	DISP1
100157558	ENSSSCG00000005640	CIZ1
NA	ENSSSCG00000033677
100152598	ENSSSCG00000009584	SEMA4D
100155722	ENSSSCG00000028559	LZTS1
100153623	ENSSSCG00000009626	SORBS3
100151886	ENSSSCG00000030130	DPYSL2
100155514	ENSSSCG00000009683	KIF13B
100152195	ENSSSCG00000009691	C8orf74
NA	ENSSSCG00000009693	XKR6
100157666	ENSSSCG00000009716	SH3RF1
100158037	ENSSSCG00000009720	DDX60
733643	ENSSSCG00000009761	NCOR2
100739692	ENSSSCG00000009796	LRRC43
100153673	ENSSSCG00000009831	CUX2
100156794	ENSSSCG00000009868	RBM19
100157459	ENSSSCG00000009932	MMAB
100157825	ENSSSCG00000009943	SSH1
100154025	ENSSSCG00000009957	MYO18B
100515281	ENSSSCG00000025186	ASCC2
100515970	ENSSSCG00000010015	OSBP2
100157110	ENSSSCG00000010062	CABIN1
397412	ENSSSCG00000010067	MIF
100155138	ENSSSCG00000010103
397300	ENSSSCG00000010143	MTR
100158027	ENSSSCG00000010165	PCNX2
100158048	ENSSSCG00000010169	SIPA1L2
100153461	ENSSSCG00000010172	EGLN1
100151825	ENSSSCG00000010183	COG2
100154253	ENSSSCG00000010204	BICC1
100155896	ENSSSCG00000010211	CCDC6
100622249	ENSSSCG00000010219	ARID5B
100524769	ENSSSCG00000010273	TBATA
100157198	ENSSSCG00000010278
397394	ENSSSCG00000010311	CAMK2G
100154898	ENSSSCG00000010476	MYOF
100157207	ENSSSCG00000010532	LOXL4
397535	ENSSSCG00000010543	ABCC2
100157822	ENSSSCG00000010584	MFSD13A
100155412	ENSSSCG00000010586	SUFU
100157027	ENSSSCG00000010599	PDCD11
100157433	ENSSSCG00000010601	CALHM1
100157112	ENSSSCG00000010627	PDCD4
100157959	ENSSSCG00000010650	AFAP1L2
100152565	ENSSSCG00000010655	GFRA1
100154143	ENSSSCG00000010682	PRDX3
100152937	ENSSSCG00000010683	GRK5
100152806	ENSSSCG00000010691	PLPP4
100153999	ENSSSCG00000010700	NSMCE4A
100515628	ENSSSCG00000010703
100154833	ENSSSCG00000010727	GPR26
100153578	ENSSSCG00000010728	CPXM2
100156052	ENSSSCG00000010735	LHPP
100153851	ENSSSCG00000010745	FANK1
100157228	ENSSSCG00000010746	ADAM12
100156286	ENSSSCG00000010747	C10orf90
100155079	ENSSSCG00000010755	PTPRE
100155050	ENSSSCG00000010756	MGMT
100153848	ENSSSCG00000010757	EBF3
100737116	ENSSSCG00000010761	STK32C
100512501	ENSSSCG00000010765	INPP5A
100158140	ENSSSCG00000010768	CFAP46
100152900	ENSSSCG00000010770	KNDC1
100154072	ENSSSCG00000010773	TUBGCP2
100523139	ENSSSCG00000011216	LRRC3B
100739397	ENSSSCG00000036381	RBMS3
100626707	ENSSSCG00000011245	ITGA9
100153766	ENSSSCG00000011249	DLEC1
106505565	ENSSSCG00000011253	OXSR1
100513625	ENSSSCG00000011312	LARS2
100523399	ENSSSCG00000011359	ATRIP
100623260	ENSSSCG00000011376	CCDC36
100513177	ENSSSCG00000011387	RNF123
404697	ENSSSCG00000011405	HYAL2
100517557	ENSSSCG00000011412	CACNA2D2
100521113	ENSSSCG00000011426	POC1A
100156435	ENSSSCG00000011441	TNNC1
100511102	ENSSSCG00000011455	CACNA1D
100153595	ENSSSCG00000011485	PTPRG
100525716	ENSSSCG00000027675
106505668	ENSSSCG00000011553
100625418	ENSSSCG00000023084	ATP2B2
397437	ENSSSCG00000011590	RHO
100152254	ENSSSCG00000011592	PLXND1
100515926	ENSSSCG00000011610	NUP210
100516936	ENSSSCG00000011616	COPG1
100144510	ENSSSCG00000011641	SLCO2A1
100154209	ENSSSCG00000011755	NCEH1
397062	ENSSSCG00000011848	TFRC
100513179	ENSSSCG00000012054	DOP1B
100513568	ENSSSCG00000012056	CHAF1B
100515928	ENSSSCG00000012065	KCNJ6
100517192	ENSSSCG00000012072	DSCAM
100517374	ENSSSCG00000012074
100518450	ENSSSCG00000012084	PRDM15
100738385	ENSSSCG00000012088	POFUT2
100154768	ENSSSCG00000015699	ACMSD
396738	ENSSSCG00000015710
100519339	ENSSSCG00000015732	TFCP2L1
100520334	ENSSSCG00000015733	GLI2
100737018	ENSSSCG00000015853	HERC2
100511786	ENSSSCG00000015959	RAPGEF4
397286	ENSSSCG00000016122	CTLA4
100627946	ENSSSCG00000016175	MREG
100152389	ENSSSCG00000016186	TMBIM1
100512141	ENSSSCG00000016237	DOCK10
100516218	ENSSSCG00000017170	MGAT5B
100513229	ENSSSCG00000017226	FADS6
100512919	ENSSSCG00000017227	FDXR
100513429	ENSSSCG00000017230	TMEM104
100518574	ENSSSCG00000017244
100522273	ENSSSCG00000017258	FAM20A
100739604	ENSSSCG00000017265	AXIN2
397184	ENSSSCG00000017268	PRKCA
733677	ENSSSCG00000017271	CACNG1
100510978	ENSSSCG00000017279	ERN1
100048996	ENSSSCG00000017297	CYB561
NA	ENSSSCG00000017299	MARCH10
100515573	ENSSSCG00000017301	TLK2
102160693	ENSSSCG00000017357	ITGA2B
100511099	ENSSSCG00000017359	RUNDC3A
100520693	ENSSSCG00000017387	WNK4
100526242	ENSSSCG00000017429	P3H4
110255312	ENSSSCG00000017448	KRT14
100524896	ENSSSCG00000017476	MSL1
100511100	ENSSSCG00000029102	MED24
100518804	ENSSSCG00000017517	TBX21
100519333	ENSSSCG00000017521	SCRN2
100623099	ENSSSCG00000017551	FAM117A
100512012	ENSSSCG00000017557	WFIKKN2
100517053	ENSSSCG00000017578	ITGA3
100516875	ENSSSCG00000017584	PPP1R9B
100511955	ENSSSCG00000017624	CUEDC1
100513881	ENSSSCG00000017693	AATF
100134956	ENSSSCG00000017717	UNC45B
100524645	ENSSSCG00000017747	RAB11FIP4
100517854	ENSSSCG00000017773	SUPT6H
NA	ENSSSCG00000017783
100520151	ENSSSCG00000017787	GIT1
100520864	ENSSSCG00000017791	SSH2
100522640	ENSSSCG00000017806	MRM3
100624704	ENSSSCG00000034858	RAP1GAP2
497065	ENSSSCG00000017913	PSMB6
100513818	ENSSSCG00000017921	ZMYND15
NA	ENSSSCG00000017987
100516337	ENSSSCG00000017994	CFAP52
100515447	ENSSSCG00000017995	USP43
100515625	ENSSSCG00000017996	DHRS7C
100518690	ENSSSCG00000039056	GAS7
100518217	ENSSSCG00000018014	ZNF18
100520977	ENSSSCG00000018019	ARHGAP44
100521863	ENSSSCG00000018023	COX10
100522896	ENSSSCG00000018028	TEKT3
102165221	ENSSSCG00000023747	TTC19
100525483	ENSSSCG00000018042	SLC47A2
102165932	ENSSSCG00000018047	FAM83G
100513046	ENSSSCG00000018052	NT5M
397654	ENSSSCG00000018055	PEMT
100513819	ENSSSCG00000018056	SRCIN1
100498721	ENSSSCG00000018147	ssc-mir-365-2
NA	ENSSSCG00000023746
100523510	ENSSSCG00000028720	NXN
100627632	ENSSSCG00000022195	ZKSCAN7
100621234	ENSSSCG00000030354	MAP3K2
100154950	ENSSSCG00000020671	SLC18A2
100579176	ENSSSCG00000030696	SLC19A1
102159729	ENSSSCG00000010381	ARHGAP22
100627292	ENSSSCG00000029331	PALLD
100154915	ENSSSCG00000023681	PWWP2B
100622102	ENSSSCG00000022919	KIF5C
100038020	ENSSSCG00000027357	CSTB
100626928	ENSSSCG00000024418	RHOU
100154230	ENSSSCG00000024236	MMP17
100624964	ENSSSCG00000024633	JAKMIP3
100626849	ENSSSCG00000026989	RAD51D
100620126	ENSSSCG00000022980	TBX4
100738890	ENSSSCG00000021042	BRWD1
100625364	ENSSSCG00000022318	ERG
100620715	ENSSSCG00000023078	WDR4
100523815	ENSSSCG00000017205	SAP30BP
100520804	ENSSSCG00000028465	ELAC2
100286812	ENSSSCG00000017565	SPATA20
100524832	ENSSSCG00000025993	SGPP2
100621922	ENSSSCG00000023354	ACAD9
100627099	ENSSSCG00000027550	PLCD1
100512983	ENSSSCG00000020744	DUSP3
100624545	ENSSSCG00000028911	COLQ
100623984	ENSSSCG00000028571	FAM207A
100152393	ENSSSCG00000029482	CHST15
100623083	ENSSSCG00000022846	SLC4A3
445524	ENSSSCG00000021910	GAST
100623793	ENSSSCG00000025525
100620128	ENSSSCG00000027786	ZBTB21
100621369	ENSSSCG00000022164
100127144	ENSSSCG00000030016	PDE9A
100621398	ENSSSCG00000027443	MRAS
100621858	ENSSSCG00000024500
100521471	ENSSSCG00000017527	SKAP1
100512253	ENSSSCG00000017489	PSMD3
100627915	ENSSSCG00000029511	UBASH3A
100739667	ENSSSCG00000023992	CEP112
100518275	ENSSSCG00000011743	MECOM
NA	ENSSSCG00000037530
100737549	ENSSSCG00000024614	ITSN1
100624675	ENSSSCG00000038089	COL18A1
106504105	ENSSSCG00000022405	P2RX1
100620416	ENSSSCG00000027745	ABCG1
100622925	ENSSSCG00000022988	TSPEAR
100623705	ENSSSCG00000029627
100621967	ENSSSCG00000028712	ATPAF2
100737977	ENSSSCG00000009633
100625536	ENSSSCG00000025345	GUCY2D
100514537	ENSSSCG00000017295	KCNH6
100624671	ENSSSCG00000022618	CMTM8
106505248	ENSSSCG00000018049	SLC5A10
100621659	ENSSSCG00000025294	AIRE
100627254	ENSSSCG00000024417	ERC2
100462756	ENSSSCG00000030707	INPP5K
100737448	ENSSSCG00000024453	RAF1
NA	ENSSSCG00000030110
100151782	ENSSSCG00000029594	WBP1L
100626077	ENSSSCG00000024285	DLG4
397555	ENSSSCG00000022383	GATA4
100624966	ENSSSCG00000023419	ARHGEF10
100519047	ENSSSCG00000029901	UBE2O
414901	ENSSSCG00000028418	PAX3
100517856	ENSSSCG00000024938	SH3BP5
100522100	ENSSSCG00000040910	APOH
396941	ENSSSCG00000017277	PECAM1
396762	ENSSSCG00000010698	FGFR2
100521988	ENSSSCG00000017204	ITGB4
100525780	ENSSSCG00000018045	ULK2
751862	ENSSSCG00000002981	DMBT1
NA	ENSSSCG00000031830
100523466	ENSSSCG00000017735	RHOT1
100620226	ENSSSCG00000017676	BCAS3
NA	ENSSSCG00000040096
100620396	ENSSSCG00000023665	FBXO25
110256149	ENSSSCG00000034379	MAP2K3
110255315	ENSSSCG00000032392	MYO15A
100152252	ENSSSCG00000010744	DHX32
100523919	ENSSSCG00000037202	CACNG4
100739042	ENSSSCG00000017262	SLC16A6
NA	ENSSSCG00000033742
110257060	ENSSSCG00000036898	NIPA2
100737226	ENSSSCG00000038505	MSI2
100738475	ENSSSCG00000031713	H2AFY2
100157199	ENSSSCG00000010256	COL13A1
397671	ENSSSCG00000011579	PPARG
100621155	ENSSSCG00000021698	RRP1B
100620228	ENSSSCG00000022290	UMODL1
NA	ENSSSCG00000028768
110256145	ENSSSCG00000033762	NATD1
100152117	ENSSSCG00000010468	CPEB3
110256150	ENSSSCG00000034773	KCNJ18
100737498	ENSSSCG00000029968	ASIC4
100155574	ENSSSCG00000010621	ADD3
100736875	ENSSSCG00000009801	BCL7A
102166057	ENSSSCG00000035402	RGS9
100154421	ENSSSCG00000010739	CTBP2
100737001	ENSSSCG00000037238
106508348	ENSSSCG00000036705	RPH3AL
100155924	ENSSSCG00000011198	RFTN1
102158777	ENSSSCG00000034364	SPECC1
100512563	ENSSSCG00000015701	MGAT5
106505387	ENSSSCG00000040989	GPRC5C
100153543	ENSSSCG00000035525
102160080	ENSSSCG00000033185	PPP2R3A
100514491	ENSSSCG00000011471	FLNB
100157280	ENSSSCG00000015789	SNX25
100157876	ENSSSCG00000031345
100157361	ENSSSCG00000011619	EEFSEC
100521871	ENSSSCG00000023627	LYPD6
100625836	ENSSSCG00000038622	HS3ST3A1
100511902	ENSSSCG00000012050	RCAN1
100622496	ENSSSCG00000039157	CLASP1
397308	ENSSSCG00000033626	SREBF1
100623172	ENSSSCG00000033067	GLT1D1
100512137	ENSSSCG00000037698	TCERG1L
NA	ENSSSCG00000038719
100621265	ENSSSCG00000035037
110256501	ENSSSCG00000037061	RRP1
100233171	ENSSSCG00000038081	AGPAT3
110256141	ENSSSCG00000039878	PLD6
100156242	ENSSSCG00000036146	FGF8
100738351	ENSSSCG00000017311	MAPT
100623262	ENSSSCG00000025820	SLC15A4
110255211	ENSSSCG00000040110
110256114	ENSSSCG00000037832	PMP22
110256129	ENSSSCG00000035839	TOP3A
396972	ENSSSCG00000017754
110256502	ENSSSCG00000039085
100154641	ENSSSCG00000011959	ABI3BP
NA	ENSSSCG00000031120	RF00001
100154688	ENSSSCG00000010182	CAPN9
100737777	ENSSSCG00000039318	HS3ST3B1
100155104	ENSSSCG00000010107	MED15
396848	ENSSSCG00000011867	MYLK
NA	ENSSSCG00000031914
100520106	ENSSSCG00000009787	CCDC62
100624012	ENSSSCG00000026596	SYNRG
100156927	ENSSSCG00000038086	ECHS1
110256991	ENSSSCG00000032964	STK11IP
100155984	ENSSSCG00000016203	CFAP65
102161608	ENSSSCG00000021027	PGBD5
100153566	ENSSSCG00000035600	DNAJC12
100739585	ENSSSCG00000011181	NEK11
497064	ENSSSCG00000037606	PSMB3
100519174	ENSSSCG00000012087	SLC37A1
NA	ENSSSCG00000032790
100049650	ENSSSCG00000017728	MYO1D
100519446	ENSSSCG00000011750	PLD1
NA	ENSSSCG00000033385
396688	ENSSSCG00000017398	COASY
100302365	ENSSSCG00000009631	PEBP4
NA	ENSSSCG00000039180
100627773	ENSSSCG00000033616
100158118	ENSSSCG00000034701	CALY
100153028	ENSSSCG00000010185	GALNT2
100625465	ENSSSCG00000037381	WRB
NA	ENSSSCG00000040611	CPSF4L
100628008	ENSSSCG00000040177
100626730	ENSSSCG00000017895	RABEP1
100523207	ENSSSCG00000017812	VPS53
396983	ENSSSCG00000034758	PDXK
100514980	ENSSSCG00000017364	C17orf53
100621554	ENSSSCG00000028741
100525362	ENSSSCG00000011580	TSEN2
100524831	ENSSSCG00000035045	DOCK1
100623101	ENSSSCG00000011332	SETD2
100048959	ENSSSCG00000021306	GJC1
100620944	ENSSSCG00000016074	ANKRD44
100522641	ENSSSCG00000017877	ANKFY1
100512816	ENSSSCG00000010699	ATE1
100152515	ENSSSCG00000009781	PITPNM2
100621291	ENSSSCG00000032049	ZZEF1
100514879	ENSSSCG00000034630	ABI2
110256846	ENSSSCG00000035618	PGAM5
NA	ENSSSCG00000038144
110256137	ENSSSCG00000038164	RAI1
100514368	ENSSSCG00000018058	ARHGAP23
100522340	ENSSSCG00000017186	RNF157
100518214	ENSSSCG00000037754	SLC39A11
NA	ENSSSCG00000034043
100519442	ENSSSCG00000034358	KCNJ16
100521520	ENSSSCG00000009764	CCDC92
110256140	ENSSSCG00000038715
100517916	ENSSSCG00000012075	FAM3B
100152567	ENSSSCG00000011259	SCN5A
110256146	ENSSSCG00000034040	TMEM11
100153225	ENSSSCG00000011398	SEMA3F
100514251	ENSSSCG00000011602	XPC
110256644	ENSSSCG00000038504	FBXL15
110256122	ENSSSCG00000039681	B9D1
100622032	ENSSSCG00000023762	TRPM2
100623073	ENSSSCG00000038915	TMEM132D
396859	ENSSSCG00000017755	NOS2
100153444	ENSSSCG00000010742	UROS
100520329	ENSSSCG00000037487
100155831	ENSSSCG00000010593	CNNM2
NA	ENSSSCG00000037377
100153193	ENSSSCG00000009748	RIMBP2
100512625	ENSSSCG00000017371	TMEM101
100622196	ENSSSCG00000027812	IQSEC1
NA	ENSSSCG00000032522
102161291	ENSSSCG00000040457	EPN2
100154277	ENSSSCG00000012089	ADARB1
100153922	ENSSSCG00000010638	TCF7L2
100624731	ENSSSCG00000024467	SHISA6
100525250	ENSSSCG00000036461	CACNG5
100520801	ENSSSCG00000017197	FBF1
NA	ENSSSCG00000034947
780401	ENSSSCG00000034731
100621467	ENSSSCG00000022246
100153610	ENSSSCG00000010732	FAM53B
396943	ENSSSCG00000025133	ITGB2
100511282	ENSSSCG00000017753	KSR1
110256835	ENSSSCG00000036446	PALD1
102162353	ENSSSCG00000032852	FAM167A
106505385	ENSSSCG00000034608	TMEM94
106506409	ENSSSCG00000032328	MAP6D1
100523821	ENSSSCG00000035103	PIGL
100158082	ENSSSCG00000032622	PPP3CC
100155710	ENSSSCG00000015792	LRP2BP
733600	ENSSSCG00000010276	UNC5B
733599	ENSSSCG00000017993	NTN1
100156132	ENSSSCG00000022225	NOP58
100515409	ENSSSCG00000017917	MINK1
100621757	ENSSSCG00000028197	PFKL
100337665	ENSSSCG00000024222	MLH1
100126279	ENSSSCG00000032715	CERS6
100153622	ENSSSCG00000033037
106508687	ENSSSCG00000038639	TOM1L2
100192447	ENSSSCG00000034864	CHEK2
110256128	ENSSSCG00000040859	LLGL1
100621722	ENSSSCG00000011609	FBLN2
100518034	ENSSSCG00000031686	FAM104A
100627880	ENSSSCG00000010512	SLIT1
100155094	ENSSSCG00000009655	EBF2
100157298	ENSSSCG00000038062	SAMSN1
100628192	ENSSSCG00000039198	PCGF2
100157507	ENSSSCG00000009664	PTK2B
110256132	ENSSSCG00000036328	DRG2
NA	ENSSSCG00000036631
100155854	ENSSSCG00000010555	HIF1AN
100621403	ENSSSCG00000016244	COL4A4
100037974	ENSSSCG00000010530	CRTAC1
100523922	ENSSSCG00000040922	IP6K2
110256142	ENSSSCG00000036812	MPRIP
100512495	ENSSSCG00000017962	KDM6B
397198	ENSSSCG00000010334	SFTPD
100623440	ENSSSCG00000039199	ADGRA1
100511594	ENSSSCG00000011522	CNTN3
100155476	ENSSSCG00000010187	TAF5L
100511412	ENSSSCG00000026224	ARHGAP31
100521990	ENSSSCG00000011499	LRIG1
NA	ENSSSCG00000034964	STX8
110256368	ENSSSCG00000032024	URB1
100627054	ENSSSCG00000032552
100624867	ENSSSCG00000023041	PCBP3
100511593	ENSSSCG00000018050
397262	ENSSSCG00000024030	AKAP10
100151860	ENSSSCG00000010653	TRUB1
100155006	ENSSSCG00000010603	NEURL1
100151990	ENSSSCG00000009742	ULK1
100152836	ENSSSCG00000007019	GPAT4
100157679	ENSSSCG00000007022	ANK1
397651	ENSSSCG00000007026	VDAC3
106508176	ENSSSCG00000007029	DKK4
100516581	ENSSSCG00000007058	PLCB4
100152967	ENSSSCG00000007078	SEL1L2
445533	ENSSSCG00000007083	PCSK2
100524407	ENSSSCG00000007098
100516119	ENSSSCG00000007125
100154828	ENSSSCG00000007133	ACSS1
100154685	ENSSSCG00000007162	UBOX5
100523648	ENSSSCG00000007171	EBF4
100524534	ENSSSCG00000007179	STK35
100154679	ENSSSCG00000007212	C20orf96
497050	ENSSSCG00000007278	AHCY
100737342	ENSSSCG00000007338	VSTM2L
100157171	ENSSSCG00000021861	PIGT
100519282	ENSSSCG00000007452	TP53RK
100624872	ENSSSCG00000007453	EYA2
100155989	ENSSSCG00000007454
100152351	ENSSSCG00000007456	SULF2
100523757	ENSSSCG00000007460	ARFGEF2
100126284	ENSSSCG00000007463	PTGIS
100522653	ENSSSCG00000007465	B4GALT5
102158489	ENSSSCG00000007466	SLC9A8
100134965	ENSSSCG00000007476	KCNG1
100155190	ENSSSCG00000007481	ZFP64
100144540	ENSSSCG00000007488	DOK5
100126293	ENSSSCG00000007495	CASS4
NA	ENSSSCG00000007500
100125973	ENSSSCG00000007504	RBM38
NA	ENSSSCG00000007515	APCDD1L
100144526	ENSSSCG00000007516	STX16
100049657	ENSSSCG00000033041
100141405	ENSSSCG00000007522	CTSZ
100144512	ENSSSCG00000007526	ZNF831
100049663	ENSSSCG00000007527
100126239	ENSSSCG00000007528	PHACTR3
100158102	ENSSSCG00000007538	GATA5
100156916	ENSSSCG00000007540	CABLES2
100626121	ENSSSCG00000012835
100513262	ENSSSCG00000012836	AP2A2
100511064	ENSSSCG00000012837	CHID1
110259209	ENSSSCG00000012848	EPS8L2
100515296	ENSSSCG00000012855	SLC22A18
100737250	ENSSSCG00000012856	NAP1L4
100516312	ENSSSCG00000012857	CARS
100515995	ENSSSCG00000012862	OSBPL5
100738137	ENSSSCG00000024158	ANO1
100518950	ENSSSCG00000012871	FGF19
100520173	ENSSSCG00000012878	IGHMBP2
NA	ENSSSCG00000012879	MRPL21
399527	ENSSSCG00000012880	CPT1A
100524478	ENSSSCG00000012889	CHKA
100739508	ENSSSCG00000032003
100513263	ENSSSCG00000012915	CLCF1
100515297	ENSSSCG00000012917	ANKRD13D
100516777	ENSSSCG00000012966	C11orf68
100517325	ENSSSCG00000012982	SIPA1
100302092	ENSSSCG00000013045	OTUB1
100515768	ENSSSCG00000013061	EML3
100520824	ENSSSCG00000013079	DAGLA
100517326	ENSSSCG00000013147	FAM111B
100518644	ENSSSCG00000040088
100512154	ENSSSCG00000040200
100517750	ENSSSCG00000013270	CRY2
100520775	ENSSSCG00000013278	TSPAN18
100522362	ENSSSCG00000013281	EXT2
100523837	ENSSSCG00000013292	PRR5L
100511916	ENSSSCG00000013294	LDLRAD3
100526094	ENSSSCG00000013300	EHF
100512455	ENSSSCG00000013303	ABTB2
100513003	ENSSSCG00000013311	KIAA1549L
100519011	ENSSSCG00000013338	SLC5A12
100521429	ENSSSCG00000013347	PRMT3
100524607	ENSSSCG00000013361	SPTY2D1
NA	ENSSSCG00000013400	MICAL2
100519588	ENSSSCG00000013402	USP47
100622803	ENSSSCG00000037642	ARID3A
100518176	ENSSSCG00000013475	NCLN
100126274	ENSSSCG00000013496	SIRT6
100627549	ENSSSCG00000013632	C19orf38
100524730	ENSSSCG00000013639	SLC44A2
414435	ENSSSCG00000013721
100523536	ENSSSCG00000013742	NFIX
100517457	ENSSSCG00000013883	COLGALT1
100518178	ENSSSCG00000013885	FCHO1
100521775	ENSSSCG00000014029	COL23A1
100510951	ENSSSCG00000014033	RMND5B
100512269	ENSSSCG00000014183	SLCO6A1
100515882	ENSSSCG00000014196	TMEM232
100521955	ENSSSCG00000014271	MEIKIN
100522126	ENSSSCG00000014272	ACSL6
100523954	ENSSSCG00000014285	SEPT8
100518938	ENSSSCG00000016258	DNER
100518584	ENSSSCG00000016278
100153801	ENSSSCG00000016295	NGEF
100526019	ENSSSCG00000016298	INPP5D
100512018	ENSSSCG00000016305	MROH2A
100154630	ENSSSCG00000016313	HJURP
100621336	ENSSSCG00000016318	ASB18
100515512	ENSSSCG00000016321	IQCA1
100517377	ENSSSCG00000016330
100623173	ENSSSCG00000016335	ESPNL
100518585	ENSSSCG00000016339	ILKAP
100737148	ENSSSCG00000016337	ERFE
100154609	ENSSSCG00000016338	PER2
100622397	ENSSSCG00000016342	HES6
100521478	ENSSSCG00000016349	NDUFA10
100525790	ENSSSCG00000016367	RNPEPL1
100512019	ENSSSCG00000016378	PASK
100512566	ENSSSCG00000016381	SNED1
100517246	ENSSSCG00000016401
100517616	ENSSSCG00000016402	AGXT
100499553	ENSSSCG00000016403	VIPR2
100511906	ENSSSCG00000016409	UBE3C
100511356	ENSSSCG00000016411
100512935	ENSSSCG00000016417	RBM33
403162	ENSSSCG00000016420	INSIG1
100621864	ENSSSCG00000016423	DPP6
100515695	ENSSSCG00000016431	GALNTL5
100515868	ENSSSCG00000016432	PRKAG2
100739295	ENSSSCG00000016437	WDR86
397557	ENSSSCG00000016450	NOS3
100511542	ENSSSCG00000016472	KEL
100513325	ENSSSCG00000016491	KIAA1147
100233170	ENSSSCG00000016492	AGK
100515805	ENSSSCG00000016502	PARP12
397112	ENSSSCG00000016504	TBXAS1
100518525	ENSSSCG00000016506	KLRG2
397609	ENSSSCG00000016522	PTN
100524054	ENSSSCG00000016532	WDR91
106504059	ENSSSCG00000016543	EXOC4
100512201	ENSSSCG00000016548
100520873	ENSSSCG00000016585	IMPDH1
100521760	ENSSSCG00000016590	SND1
100520706	ENSSSCG00000025602	DOCK4
100520161	ENSSSCG00000016652	LRRN3
100511793	ENSSSCG00000016672	ADCYAP1R1
106507179	ENSSSCG00000016674	MINDY4
100514933	ENSSSCG00000016687
100515635	ENSSSCG00000016690	CREB5
100517019	ENSSSCG00000016691	JAZF1
100522585	ENSSSCG00000016716	GSDME
100524597	ENSSSCG00000016722	UBE2D4
100624934	ENSSSCG00000016726	ADCY1
100513575	ENSSSCG00000016747	NUDCD3
100516166	ENSSSCG00000039535	CAMK2B
100621897	ENSSSCG00000016758
100516888	ENSSSCG00000016763	GLI3
100518698	ENSSSCG00000016781	TRIO
100624458	ENSSSCG00000016784	ANKH
606748	ENSSSCG00000016821	SLC45A2
102167255	ENSSSCG00000016850	LIFR
100519398	ENSSSCG00000016851	OSMR
100516523	ENSSSCG00000016894	ARL15
100518521	ENSSSCG00000016911	MTREX
100526254	ENSSSCG00000016941	RNF180
595102	ENSSSCG00000017003	KCNIP1
100271876	ENSSSCG00000017005	KCNMB1
100511843	ENSSSCG00000017006	LCP2
100513444	ENSSSCG00000017012	SLIT3
100739015	ENSSSCG00000017065	MRPL22
100515934	ENSSSCG00000017089	ANXA6
100737194	ENSSSCG00000017095	SEMA5A
100518405	ENSSSCG00000017104	NSUN2
100518225	ENSSSCG00000017106	MED10
100519115	ENSSSCG00000017109	ADAMTS16
100217397	ENSSSCG00000017116	LPCAT1
100498706	ENSSSCG00000018132	ssc-mir-199a-2
104796130	ENSSSCG00000018762	ssc-mir-96
NA	ENSSSCG00000018819	RF00408
100620243	ENSSSCG00000021562	PLXNA4
100626354	ENSSSCG00000025784	CDH4
100620853	ENSSSCG00000021525	TAS2R4
100625238	ENSSSCG00000025610	AGAP3
100623859	ENSSSCG00000025228	TRAF3IP1
100520285	ENSSSCG00000016775	ZNF777
100154597	ENSSSCG00000007080
100518876	ENSSSCG00000031337	SNX18
100511364	ENSSSCG00000027361	OVOL1
100523116	ENSSSCG00000027857	DMXL1
100626423	ENSSSCG00000027986	ABCB8
100512949	ENSSSCG00000024671	WNT9A
100512701	ENSSSCG00000029723	PHRF1
100626903	ENSSSCG00000027302	PKP3
100113429	ENSSSCG00000029295	BPIFB4
100517862	ENSSSCG00000027723
102158899	ENSSSCG00000026661	PTPRN2
100621300	ENSSSCG00000025221	PAXIP1
396578	ENSSSCG00000026423	SLC23A1
397347	ENSSSCG00000024791
100625773	ENSSSCG00000022726	RHOD
100514805	ENSSSCG00000020663	KMT2C
100511052	ENSSSCG00000007094	DZANK1
100524409	ENSSSCG00000007539	RBBP8NL
100624050	ENSSSCG00000024777	HDAC4
100153042	ENSSSCG00000026043	TGM3
100516661	ENSSSCG00000012859	NADSYN1
110257347	ENSSSCG00000034302	SLC12A7
100626561	ENSSSCG00000035448	SS18L1
100626826	ENSSSCG00000026052	LSM14B
100627515	ENSSSCG00000026733	HIPK2
NA	ENSSSCG00000026837	RF00087
100135665	ENSSSCG00000012981	RELA
100622166	ENSSSCG00000024373	TRIP12
100622832	ENSSSCG00000021354	CNOT4
100627707	ENSSSCG00000021181	DHCR7
100520469	ENSSSCG00000025752	ZNF746
100736599	ENSSSCG00000020824
100625315	ENSSSCG00000036595
100625524	ENSSSCG00000025955	SSBP4
100154530	ENSSSCG00000023522	TGM2
100625676	ENSSSCG00000028004	RIN2
100154830	ENSSSCG00000026506	RALGAPA2
100525844	ENSSSCG00000016541	SLC35B4
100621272	ENSSSCG00000030537
654328	ENSSSCG00000024351	MET
100136901	ENSSSCG00000007478	ATP9A
110259710	ENSSSCG00000030879	MS4A8
492315	ENSSSCG00000007501	BMP7
100134969	ENSSSCG00000007477	NFATC2
100125839	ENSSSCG00000007503	RAE1
100141422	ENSSSCG00000007472	BCAS4
100523293	ENSSSCG00000016448	KCNH2
106508542	ENSSSCG00000040919	RTN4RL2
414906	ENSSSCG00000031903	TNNT3
654410	ENSSSCG00000039575	PALM
100518005	ENSSSCG00000025023	PGGHG
110259217	ENSSSCG00000038364
100520722	ENSSSCG00000013876	MYO9B
102160500	ENSSSCG00000033043	SHANK2
110259208	ENSSSCG00000031513	HRAS
100511107	ENSSSCG00000016372	STK25
100312962	ENSSSCG00000026414	ATOX1
NA	ENSSSCG00000031119
100516468	ENSSSCG00000016328	RAB17
100522538	ENSSSCG00000013043	MACROD1
100523421	ENSSSCG00000012875	TPCN2
100524115	ENSSSCG00000007097	SEC23B
100522910	ENSSSCG00000016441
NA	ENSSSCG00000040554
100579172	ENSSSCG00000023329	APC2
100156548	ENSSSCG00000032566	ZHX3
100519533	ENSSSCG00000013259	DGKZ
100157105	ENSSSCG00000032601	RASSF2
106508703	ENSSSCG00000034841	RGS19
110257485	ENSSSCG00000033946	DIDO1
NA	ENSSSCG00000040384
100625042	ENSSSCG00000034173	GID8
396583	ENSSSCG00000032613	SNAI1
100518810	ENSSSCG00000039862	TRIB3
100511365	ENSSSCG00000013304	NAT10
100513191	ENSSSCG00000037158	MTURN
100521999	ENSSSCG00000016435	SMARCD3
NA	ENSSSCG00000033664
NA	ENSSSCG00000040936
100514255	ENSSSCG00000034293	ARL4C
100521769	ENSSSCG00000012890	TCIRG1
100738248	ENSSSCG00000039703	EEPD1
100621535	ENSSSCG00000036712	TPD52L2
110259213	ENSSSCG00000032911	DUSP8
NA	ENSSSCG00000040618
110256977	ENSSSCG00000032505	ING5
100526083	ENSSSCG00000036377	OVOL2
100526190	ENSSSCG00000009432	DGKD
100520176	ENSSSCG00000013341
110259164	ENSSSCG00000033452
100514214	ENSSSCG00000031672
110259207	ENSSSCG00000037427	PTDSS2
100526143	ENSSSCG00000016365	ANKMY1
NA	ENSSSCG00000039511
100625150	ENSSSCG00000038779	C5orf30
100516416	ENSSSCG00000013017	EHD1
102159531	ENSSSCG00000016426
110257377	ENSSSCG00000037260
110256940	ENSSSCG00000037090	NEU4
100511246	ENSSSCG00000013763	DCAF15
100520062	ENSSSCG00000031590	SYT13
100515363	ENSSSCG00000014127	RASGRF2
110257121	ENSSSCG00000036981	PRLH
397623	ENSSSCG00000007146	SIGLEC1
100337674	ENSSSCG00000034522	TRIP13
100621540	ENSSSCG00000032557	LDHB
100625123	ENSSSCG00000033033	TOLLIP
100525135	ENSSSCG00000007033	AP3M2
NA	ENSSSCG00000037868	NPBWR2
100518586	ENSSSCG00000035825	UBE2QL1
100144410	ENSSSCG00000032698	TPPP
110259214	ENSSSCG00000033809	IFITM10
100134968	ENSSSCG00000007529	SYCP2
100515289	ENSSSCG00000016756	BLVRA
NA	ENSSSCG00000034454
100511294	ENSSSCG00000016614	PTPRZ1
100520600	ENSSSCG00000031819	TP53I11
100144467	ENSSSCG00000033507	ASCL2
100514259	ENSSSCG00000025673
100620296	ENSSSCG00000007130	SYNDIG1
100462747	ENSSSCG00000032919	ATG4B
NA	ENSSSCG00000036180
102161907	ENSSSCG00000036261	CROCC2
100511790	ENSSSCG00000038858	CFAP61
100622538	ENSSSCG00000013630	DNM2
100515709	ENSSSCG00000031299	TECR
100511726	ENSSSCG00000016414	RNF32
100037949	ENSSSCG00000022508	UIMC1
100525671	ENSSSCG00000016611	CADPS2
106508365	ENSSSCG00000034101	D2HGDH
100626452	ENSSSCG00000024694	TAF4
100517378	ENSSSCG00000007004	INTS10
100302368	ENSSSCG00000036013
100144523	ENSSSCG00000034259	PMEPA1
397528	ENSSSCG00000038594	SDC4
110257373	ENSSSCG00000040107	GMEB2
106508326	ENSSSCG00000013927	ARMC6
100513510	ENSSSCG00000016684	SCRN1
396916	ENSSSCG00000035293
110257402	ENSSSCG00000031746	KCNQ2
110257489	ENSSSCG00000040931	SLC17A9
NA	ENSSSCG00000031692
100101471	ENSSSCG00000007030	IKBKB
110259221	ENSSSCG00000033880
106508100	ENSSSCG00000040187
100623892	ENSSSCG00000023121	ABCA7
100513521	ENSSSCG00000013444	BTBD2
110257626	ENSSSCG00000032734	VOPP1
100624623	ENSSSCG00000029119	PRPF6
110257490	ENSSSCG00000038278	NTSR1
110259210	ENSSSCG00000033382
NA	ENSSSCG00000039806
100515885	ENSSSCG00000039045	SLC26A2
100515713	ENSSSCG00000032877
100515288	ENSSSCG00000016688	CPVL
110257481	ENSSSCG00000036835	OSBPL2
102167342	ENSSSCG00000039070
100144535	ENSSSCG00000007513	RAB22A
100156773	ENSSSCG00000007067	JAG1
100517562	ENSSSCG00000038960
780427	ENSSSCG00000039243	CD81
102158016	ENSSSCG00000038535	ARSB
110259215	ENSSSCG00000031487	LSP1
100625057	ENSSSCG00000029236	ZBTB7A
100737993	ENSSSCG00000031769	CTTN
397326	ENSSSCG00000039556	KCNQ1
100512646	ENSSSCG00000013305	CAPRIN1
100738366	ENSSSCG00000007145	ADAM33
100521541	ENSSSCG00000021906	SYT7
110257406	ENSSSCG00000039212	MYT1
100524658	ENSSSCG00000016663	DPY19L2
100514152	ENSSSCG00000013320	PAX6
100517268	ENSSSCG00000034062	SV2C
100462717	ENSSSCG00000023890	ATG2A
100513336	ENSSSCG00000013115	CD5
100625451	ENSSSCG00000039763	CMBL
100524129	ENSSSCG00000012884	PPP6R3
110257620	ENSSSCG00000033909
100513964	ENSSSCG00000016750	YKT6
100520417	ENSSSCG00000013276	PRDM11
100525089	ENSSSCG00000035666	C20orf27
110257486	ENSSSCG00000039419	SLCO4A1
100511070	ENSSSCG00000014113	HOMER1
100524299	ENSSSCG00000012885
100516883	ENSSSCG00000016843	CPLANE1
NA	ENSSSCG00000034342
102162997	ENSSSCG00000040181	ELL
100240719	ENSSSCG00000033514	CRHR2
100518293	ENSSSCG00000013248	LRP4
100516527	ENSSSCG00000027491
100513718	ENSSSCG00000034991
100101551	ENSSSCG00000027331	COL6A3
100514561	ENSSSCG00000012852	CDHR5
100511866	ENSSSCG00000014240	CSNK1G3
100519233	ENSSSCG00000016772	VPS41
100513827	ENSSSCG00000035456	WWC1
397027	ENSSSCG00000012999	CAPN1
104796623	ENSSSCG00000032559	ssc-mir-9856
NA	ENSSSCG00000033758
110259211	ENSSSCG00000037337	BRSK2
100517864	ENSSSCG00000017102	TENT4A
100737654	ENSSSCG00000016412	LMBR1
100620726	ENSSSCG00000016266	CAB39
NA	ENSSSCG00000016332
NA	ENSSSCG00000040035
NA	ENSSSCG00000031191
100524966	ENSSSCG00000016725	TNS3
100516252	ENSSSCG00000032038
100049680	ENSSSCG00000032849	MLPH
100525965	ENSSSCG00000016364	GPC1
100738761	ENSSSCG00000024570	KDM4B
100620812	ENSSSCG00000016317	AGAP1
100515636	ENSSSCG00000016743	OGDH
NA	ENSSSCG00000036149
NA	ENSSSCG00000040447
100156028	ENSSSCG00000007108	KIZ
100737296	ENSSSCG00000016406	ESYT2
102166877	ENSSSCG00000032511
100515285	ENSSSCG00000007191	RAD21L1
100514944	ENSSSCG00000027045	LRRC56
NA	ENSSSCG00000031164
100514926	ENSSSCG00000035442	SLC36A1
100533558	ENSSSCG00000039644	TRPM5
110257143	ENSSSCG00000032684	BOK
100134985	ENSSSCG00000007521	NELFCD
100625428	ENSSSCG00000039160
100523234	ENSSSCG00000028536	LHFPL2
100519629	ENSSSCG00000023994	ARMC9
NA	ENSSSCG00000036481
110259212	ENSSSCG00000037847	MOB2
110256943	ENSSSCG00000034692	SH3BP4
100737868	ENSSSCG00000031870
110257482	ENSSSCG00000032761	LAMA5
100620700	ENSSSCG00000038631	TCFL5
100154945	ENSSSCG00000024692	RRBP1
733636	ENSSSCG00000007371	HNF4A
NA	ENSSSCG00000036842
110257361	ENSSSCG00000040388	ZBTB46
100517249	ENSSSCG00000036940	TCF15
100514274	ENSSSCG00000013377	USH1C
100153005	ENSSSCG00000022177	DIS3L2
100621481	ENSSSCG00000031118	PREX1
100514437	ENSSSCG00000016751	GCK
100736954	ENSSSCG00000016279	PDE6D
100157069	ENSSSCG00000007157	SLC4A11
100511419	ENSSSCG00000017072	GALNT10
397135	ENSSSCG00000014170	CAST
110257488	ENSSSCG00000040086	YTHDF1
100518729	ENSSSCG00000000005	CDPF1
100154676	ENSSSCG00000000579	GOLT1B
100621847	ENSSSCG00000000580	RECQL
100625790	ENSSSCG00000000955	TBC1D22A
100518971	ENSSSCG00000000973	SELENOO
100519843	ENSSSCG00000000978	MLC1
100520025	ENSSSCG00000000981	CRELD2
100154027	ENSSSCG00000005902	FOXH1
100156896	ENSSSCG00000005905	SLC39A4
100511321	ENSSSCG00000005917	HSF1
100739839	ENSSSCG00000005923	SPATC1
NA	ENSSSCG00000005928
100154055	ENSSSCG00000005930	SLC45A4
100152043	ENSSSCG00000005934	TRAPPC9
100519955	ENSSSCG00000005938
100155706	ENSSSCG00000005941	KHDRBS3
445537	ENSSSCG00000005943	ST3GAL1
100156471	ENSSSCG00000005948	TG
100152481	ENSSSCG00000005952	LRRC6
100157152	ENSSSCG00000005953	KCNQ3
100151870	ENSSSCG00000005962	GSDMC
448810	ENSSSCG00000005965	MYC
106509958	ENSSSCG00000005975	MTSS1
654326	ENSSSCG00000006066	RNF19A
100512408	ENSSSCG00000006100	VIRMA
100154403	ENSSSCG00000006204	PPP1R42
448985	ENSSSCG00000006238	CYP7A1
100153553	ENSSSCG00000006306	MPZL1
100048945	ENSSSCG00000006316	MAEL
100154639	ENSSSCG00000006331	PBX1
100153265	ENSSSCG00000006466	SH2D2A
100144449	ENSSSCG00000006493	PMF1
100156321	ENSSSCG00000006539	SHC1
397045	ENSSSCG00000006542	KCNN3
100152330	ENSSSCG00000006571	INTS3
100153767	ENSSSCG00000006664	MTMR11
102159655	ENSSSCG00000032769
100516191	ENSSSCG00000006690	NUDT17
100152950	ENSSSCG00000006702	FMO5
100624559	ENSSSCG00000024481	PDE4DIP
100144529	ENSSSCG00000006717	PHGDH
100512602	ENSSSCG00000006737	IGSF3
397436	ENSSSCG00000006745	CASQ2
100516192	ENSSSCG00000006757	TRIM33
100156430	ENSSSCG00000006811	SLC6A17
106504120	ENSSSCG00000006831	SORT1
100525219	ENSSSCG00000006864	CDC14A
100155583	ENSSSCG00000006890	ABCA4
100135671	ENSSSCG00000006899	RPL5
100513149	ENSSSCG00000006936	ODF2L
100153815	ENSSSCG00000006939	ZNHIT6
NA	ENSSSCG00000006959
100519764	ENSSSCG00000007541	PDGFA
100737767	ENSSSCG00000007543	DNAAF5
397453	ENSSSCG00000007547	ADAP1
100521490	ENSSSCG00000007556	PSMG3
100523596	ENSSSCG00000007557	MICALL2
100523779	ENSSSCG00000007558	INTS1
100523956	ENSSSCG00000007560	TMEM184A
100337670	ENSSSCG00000007564	AMZ1
100525332	ENSSSCG00000007565	TTYH3
100524793	ENSSSCG00000007567	CHST12
100512953	ENSSSCG00000007574	SDK1
100511556	ENSSSCG00000007575	RADIL
100739684	ENSSSCG00000007576	FOXK1
100513142	ENSSSCG00000007577	AP5Z1
100512096	ENSSSCG00000007578
100462759	ENSSSCG00000007580	WIPI2
100286741	ENSSSCG00000007586	FSCN1
100521613	ENSSSCG00000007603	NPTX2
100517935	ENSSSCG00000007605	TMEM130
100521258	ENSSSCG00000007681	CUX1
100521614	ENSSSCG00000007688
100511499	ENSSSCG00000007695
100512772	ENSSSCG00000007716	TMEM270
100510956	ENSSSCG00000007720	GTF2IRD1
100737793	ENSSSCG00000007730	CALN1
100144519	ENSSSCG00000007739	GUSB
100626336	ENSSSCG00000007754	ITGAM
100511747	ENSSSCG00000007782	SETD1A
100516788	ENSSSCG00000007804	SH2B1
100519247	ENSSSCG00000007815	GTF3C1
100623340	ENSSSCG00000007864	GPRC5B
102162148	ENSSSCG00000007866	TMC7
100514160	ENSSSCG00000007872	XYLT1
100625875	ENSSSCG00000037673	BFAR
100517644	ENSSSCG00000007895	ZC3H7A
100512403	ENSSSCG00000007924	UBN1
100738369	ENSSSCG00000007940
100513346	ENSSSCG00000007944
100514829	ENSSSCG00000007955	CLUAP1
100521718	ENSSSCG00000008018	MAPK8IP3
100514572	ENSSSCG00000008080	PHF2
397094	ENSSSCG00000008090	IL1A
641353	ENSSSCG00000008122	ADRA2B
102165173	ENSSSCG00000038296	SH3RF3
100513145	ENSSSCG00000008143	UXS1
100233232	ENSSSCG00000008190	INPP4A
100518066	ENSSSCG00000008226	POLR1A
100519138	ENSSSCG00000008237	RETSAT
100522546	ENSSSCG00000008432	STPG4
100037272	ENSSSCG00000008443	EPAS1
100516259	ENSSSCG00000008459	THADA
100738063	ENSSSCG00000008524	GALNT14
100524558	ENSSSCG00000008559	TMEM214
100737617	ENSSSCG00000008564	CIB4
100514402	ENSSSCG00000008578	ADCY3
100522434	ENSSSCG00000008590	MFSD2B
100523371	ENSSSCG00000008595	APOB
100517707	ENSSSCG00000008615	VSNL1
100521618	ENSSSCG00000008621	NBAS
100048964	ENSSSCG00000008638	YWHAQ
100513350	ENSSSCG00000008642	ASAP2
100514284	ENSSSCG00000008644	KIDINS220
100514456	ENSSSCG00000008646	RNF144A
100515022	ENSSSCG00000008651
100523630	ENSSSCG00000010794	PALB2
100312976	ENSSSCG00000010795
100524333	ENSSSCG00000010798	GGA2
100525565	ENSSSCG00000014293	FSTL4
494467	ENSSSCG00000014310	CXCL14
100519300	ENSSSCG00000014316	TGFBI
100519539	ENSSSCG00000014321	KLHL3
100521956	ENSSSCG00000014361
100520068	ENSSSCG00000014395	PCDH12
100525453	ENSSSCG00000036549	DPYSL3
100512160	ENSSSCG00000014422	SPINK5
397431	ENSSSCG00000014428	HTR4
100513463	ENSSSCG00000014431	AFAP1L1
100513650	ENSSSCG00000014432	GRPEL2
100513977	ENSSSCG00000014433	PCYOX1L
102162772	ENSSSCG00000014434	IL17B
100329221	ENSSSCG00000014437	PPARGC1B
100515715	ENSSSCG00000014438	PDE6A
102166564	ENSSSCG00000022741	PDGFRB
100626275	ENSSSCG00000014445	CDX1
NA	ENSSSCG00000014448	ARSI
100516425	ENSSSCG00000014450	TCOF1
NA	ENSSSCG00000018412	RF00619
NA	ENSSSCG00000018816	MIR760
NA	ENSSSCG00000019149	RF00026
100498761	ENSSSCG00000019165	ssc-mir-143
NA	ENSSSCG00000019588	RF00003
NA	ENSSSCG00000020129	RF00001
NA	ENSSSCG00000020175	RF00100
NA	ENSSSCG00000020300	RF00026
NA	ENSSSCG00000020466	RF00001
100520070	ENSSSCG00000029300	ALKBH4
100625693	ENSSSCG00000023745	MCOLN3
100626947	ENSSSCG00000027365	WNT7B
100511013	ENSSSCG00000025483	GREB1
100511685	ENSSSCG00000024796
100169931	ENSSSCG00000021534	SLC30A3
100518963	ENSSSCG00000008534	TOGARAM2
100625069	ENSSSCG00000021007	MRPL19
100512951	ENSSSCG00000030680	TCF7
102166714	ENSSSCG00000023984	RSL1D1
100037301	ENSSSCG00000029413	DNMT3A
100519828	ENSSSCG00000026569	CLEC16A
100736753	ENSSSCG00000025629	COLEC11
100621128	ENSSSCG00000030485	ELFN1
100518786	ENSSSCG00000000971	HDAC10
100170845	ENSSSCG00000008624	LPIN1
100625522	ENSSSCG00000024636	TGFBRAP1
100520668	ENSSSCG00000008372	EHBP1
106509950	ENSSSCG00000028759	ASAP1
100515017	ENSSSCG00000022553	TNRC18
100519143	ENSSSCG00000006901	EVI5
100621843	ENSSSCG00000022933	EFR3B
100625643	ENSSSCG00000021082	NRG2
100517159	ENSSSCG00000006956	ZC3H3
396905	ENSSSCG00000029257
100623089	ENSSSCG00000023539	MBOAT2
100519835	ENSSSCG00000006567	CRTC2
100622994	ENSSSCG00000025321	MAZ
100622181	ENSSSCG00000020799	CPSF3
100622738	ENSSSCG00000027946	MVP
100156613	ENSSSCG00000024412	RNF139
100302020	ENSSSCG00000023743	CLDN6
100626014	ENSSSCG00000014443	CAMK2A
100738560	ENSSSCG00000026068	GRHL1
397039	ENSSSCG00000025486	MDH2
100621443	ENSSSCG00000030153	SMURF1
100517086	ENSSSCG00000014441	CSF1R
100038009	ENSSSCG00000030125	SELENOF
100513979	ENSSSCG00000025940
NA	ENSSSCG00000021284	GPR20
100626631	ENSSSCG00000024665	TRAPPC12
100737827	ENSSSCG00000026161	E2F6
100526167	ENSSSCG00000025087	ASPH
100516069	ENSSSCG00000014440	HMGXB3
100512651	ENSSSCG00000021238	STX1B
100625422	ENSSSCG00000021285	RNF216
100736789	ENSSSCG00000031088
397089	ENSSSCG00000028976	PPP2R2B
100628093	ENSSSCG00000006958	TOP1MT
100738074	ENSSSCG00000023378	ZNF316
102162657	ENSSSCG00000007593	ANKRD61
100626341	ENSSSCG00000028755	EIPR1
100624420	ENSSSCG00000028879	PLOD3
100157726	ENSSSCG00000024152	ETV6
414408	ENSSSCG00000027121	ODC1
100622078	ENSSSCG00000020910	STYXL1
100523174	ENSSSCG00000007914	METTL22
100518830	ENSSSCG00000026896	CPSF4
100622134	ENSSSCG00000028294	CATSPER3
NA	ENSSSCG00000026457
NA	ENSSSCG00000036531
100155273	ENSSSCG00000030831	DENND3
102167376	ENSSSCG00000007814	KIAA0556
397614	ENSSSCG00000007817	IL4R
100518423	ENSSSCG00000008533	ALK
100156358	ENSSSCG00000006578	S100A4
100153761	ENSSSCG00000006734	CD101
397512	ENSSSCG00000006911	TGFBR3
100155271	ENSSSCG00000005939	FAM135B
110259958	ENSSSCG00000007978
100156099	ENSSSCG00000005949	SLA
100156785	ENSSSCG00000006059	NCALD
397302	ENSSSCG00000006309	CD247
100155146	ENSSSCG00000006581
100217389	ENSSSCG00000014349	TMEM173
100514827	ENSSSCG00000014436	ARHGEF37
102157981	ENSSSCG00000034154	WNK2
110260834	ENSSSCG00000038763	CERK
100525341	ENSSSCG00000006729	TENT5C
397056	ENSSSCG00000035121	RHBG
102167153	ENSSSCG00000038397	PTK2
110260409	ENSSSCG00000036964	FAM83H
110259528	ENSSSCG00000032826	KCTD16
100512954	ENSSSCG00000007719
110260603	ENSSSCG00000035733	PLXNB2
100512769	ENSSSCG00000014307	H2AFY
100153369	ENSSSCG00000006709	NOTCH2
110260198	ENSSSCG00000036119	LYPD2
100152774	ENSSSCG00000022534	ZNF644
110259837	ENSSSCG00000034390	CARD11
NA	ENSSSCG00000035984
100520557	ENSSSCG00000006199	PREX2
NA	ENSSSCG00000036290
100155974	ENSSSCG00000006926	GTF2B
100518064	ENSSSCG00000008051	ABCA3
110260204	ENSSSCG00000035891	ADGRB1
100627149	ENSSSCG00000035090	RAC1
100523057	ENSSSCG00000007692	YWHAG
100520671	ENSSSCG00000027251	CDC7
100513084	ENSSSCG00000037449	CSF1
397361	ENSSSCG00000006653	ENSA
NA	ENSSSCG00000035154
NA	ENSSSCG00000035273
100623177	ENSSSCG00000007563	BRAT1
100523600	ENSSSCG00000031579	PCP4L1
445522	ENSSSCG00000033193	TPO
100511250	ENSSSCG00000007939	ANKS3
100621933	ENSSSCG00000035987	EHD3
100623809	ENSSSCG00000007868	TMC5
100627176	ENSSSCG00000027288	DAGLB
100512277	ENSSSCG00000008634	ATP6V1C2
110259845	ENSSSCG00000034768	CYTH3
100152294	ENSSSCG00000006636
397389	ENSSSCG00000021222
NA	ENSSSCG00000039062
NA	ENSSSCG00000036303
100522484	ENSSSCG00000038777	C7orf50
100516187	ENSSSCG00000037977	ALMS1
100620054	ENSSSCG00000031698	TSTA3
100626534	ENSSSCG00000008024	CLCN7
110260611	ENSSSCG00000035352
100622267	ENSSSCG00000029313	ITGB1BP1
100620242	ENSSSCG00000028504	RFC2
100511559	ENSSSCG00000008137
100153223	ENSSSCG00000006767	MAGI3
110259952	ENSSSCG00000037970	SOX8
100517893	ENSSSCG00000006903	RPAP2
100152816	ENSSSCG00000006758	SYT6
110260202	ENSSSCG00000038965	ARC
NA	ENSSSCG00000039531
100157200	ENSSSCG00000006900	DIPK1A
NA	ENSSSCG00000032393
110260193	ENSSSCG00000031205
100153676	ENSSSCG00000006267	PCMTD1
100156403	ENSSSCG00000006917	LRRC8C
100523668	ENSSSCG00000024973
100626399	ENSSSCG00000037232	SNX29
100515607	ENSSSCG00000006955	GSDMD
100523723	ENSSSCG00000007839	EEF2K
100524794	ENSSSCG00000035000
100625423	ENSSSCG00000007950	ADCY9
110260200	ENSSSCG00000032063	THEM6
100520185	ENSSSCG00000008009	LMF1
780409	ENSSSCG00000039874	CCL26
110259864	ENSSSCG00000040569	PLA2G10
100153143	ENSSSCG00000006893	BCAR3
110255201	ENSSSCG00000006743	SLC22A15
100152456	ENSSSCG00000033397	KCNK9
100524854	ENSSSCG00000037898	CXXC5
100624660	ENSSSCG00000023279	SH3TC2
110260199	ENSSSCG00000037975	JRK
100522426	ENSSSCG00000036475	HS3ST2
102158247	ENSSSCG00000025561	VASN
100627724	ENSSSCG00000034820	MAFA
100624152	ENSSSCG00000027890
100737559	ENSSSCG00000008048	RNPS1
100622516	ENSSSCG00000030947	ZFAT
100153483	ENSSSCG00000006533	ADAM15
100623777	ENSSSCG00000032527	FOSL2
100620276	ENSSSCG00000030291	RPRD2
100626786	ENSSSCG00000027322	PGLYRP3
100515946	ENSSSCG00000021845	ATXN2L
NA	ENSSSCG00000035308
110260206	ENSSSCG00000036569	PTP4A3
100622540	ENSSSCG00000027324	VPS35L
100522066	ENSSSCG00000036255	CACNG3
100520953	ENSSSCG00000036659
100622999	ENSSSCG00000031717	ADCY8
110260255	ENSSSCG00000039549	PLEKHF2
100626278	ENSSSCG00000036275	NSMCE1
100515369	ENSSSCG00000038526	FBXL18
110260607	ENSSSCG00000031441	GRAMD4
100271727	ENSSSCG00000014318	TRPC7
100620568	ENSSSCG00000006344	NOS1AP
110259541	ENSSSCG00000032731	NDST1
100737439	ENSSSCG00000038417	LRRC8D
NA	ENSSSCG00000035735	RF00001
100516437	ENSSSCG00000037038
100520739	ENSSSCG00000000002
110260205	ENSSSCG00000036022
100622477	ENSSSCG00000026427	RORC
100523781	ENSSSCG00000040182	RHBDD2
100623969	ENSSSCG00000037686	TBL3
100154009	ENSSSCG00000005994	SNTB1
100737048	ENSSSCG00000006954	EEF1D
100158059	ENSSSCG00000005997	COL14A1
100620532	ENSSSCG00000038852
100519306	ENSSSCG00000034756	PLB1
100157928	ENSSSCG00000006546	TDRD10
100170114	ENSSSCG00000038320	POR
100157273	ENSSSCG00000006415	CADM3
110259543	ENSSSCG00000038453	SYNPO
100521257	ENSSSCG00000007601	TECPR1
100521078	ENSSSCG00000007599	LMTK2
110260059	ENSSSCG00000040267	CYS1
102159735	ENSSSCG00000008568	DRC1
NA	ENSSSCG00000037326	RF02167
100154942	ENSSSCG00000006054	ATP6V1C1
100627618	ENSSSCG00000030378	LIMK1
100511319	ENSSSCG00000008332	C2orf42
100520606	ENSSSCG00000014399	ARHGAP26
100622638	ENSSSCG00000025203
102160009	ENSSSCG00000035521	KLHL38
100522799	ENSSSCG00000008593	KLHL29
100154257	ENSSSCG00000006836	KIAA1324
100523841	ENSSSCG00000008558	AGBL5
100520727	ENSSSCG00000040103	GET4
100511317	ENSSSCG00000036391	SSC4D
100517706	ENSSSCG00000008360	CEP68
100524932	ENSSSCG00000008444	PRKCE
100520369	ENSSSCG00000020675	ATF7IP2
100521087	ENSSSCG00000000007	TRMU
100620623	ENSSSCG00000032423	SPOCK1
110259489	ENSSSCG00000038110	TIFAB
100156908	ENSSSCG00000006463	PEAR1
100135658	ENSSSCG00000006194	NCOA2
100627492	ENSSSCG00000022778	SGF29
100522863	ENSSSCG00000007917	RBFOX1
100519765	ENSSSCG00000007818	KDM8
100738968	ENSSSCG00000032417	NGF
102160349	ENSSSCG00000035534
100517031	ENSSSCG00000038970	BCL2L15
100153814	ENSSSCG00000040735	DDAH1
100626250	ENSSSCG00000036789	COX6A2
NA	ENSSSCG00000034918
100516366	ENSSSCG00000035937	DPT
100738541	ENSSSCG00000014363	SLC4A9
100739035	ENSSSCG00000036614	PGP
100156714	ENSSSCG00000006482	MEF2D
102163208	ENSSSCG00000033623
100627864	ENSSSCG00000027487	LAT2
106509691	ENSSSCG00000032878	SHISA9
100522128	ENSSSCG00000007542	PRKAR1B
100625929	ENSSSCG00000022785	GSG1L
100513723	ENSSSCG00000014303	JADE2
100620992	ENSSSCG00000028635
110260606	ENSSSCG00000034776	FAM19A5
100519836	ENSSSCG00000006850	FAM102B
100512777	ENSSSCG00000008635	NOL10
100515194	ENSSSCG00000014430	ABLIM3
100511986	ENSSSCG00000014304	SEC24A
110259872	ENSSSCG00000034153	TAF6
102157652	ENSSSCG00000038766	MAD1L1
100155245	ENSSSCG00000005935	AGO2
100515136	ENSSSCG00000008575	ASXL2
NA	ENSSSCG00000026680	KCND3
100624815	ENSSSCG00000040977	SNX8
100627695	ENSSSCG00000010799	COG7
100626868	ENSSSCG00000024189	SIL1
100513273	ENSSSCG00000014427	FBXO38
100154766	ENSSSCG00000006927	PKN2
100737600	ENSSSCG00000038253	ZNF326
102162731	ENSSSCG00000021941
100516800	ENSSSCG00000032763	PYCR3
100525156	ENSSSCG00000032549	GNA12
100626723	ENSSSCG00000029334	MYT1L
100157203	ENSSSCG00000006885	ALG14
100157293	ENSSSCG00000005951	TMEM71
NA	ENSSSCG00000036042
100522792	ENSSSCG00000033674	PRKCB
100523840	ENSSSCG00000031261	RHOQ
414396	ENSSSCG00000007585	ACTB
100157574	ENSSSCG00000005959
100523786	ENSSSCG00000000036	PACSIN2
100518724	ENSSSCG00000008164	MAP4K4
110259950	ENSSSCG00000034266	CACNA1H
102159820	ENSSSCG00000031361	CELSR1
100736589	ENSSSCG00000000018	KIAA0930
100522673	ENSSSCG00000000020	PHF21B
100533202	ENSSSCG00000000021
100520193	ENSSSCG00000000022	RTL6
100522865	ENSSSCG00000039522	SHISAL1
100739768	ENSSSCG00000000024	PARVB
100520379	ENSSSCG00000000025	PARVG
NA	ENSSSCG00000000028
100524254	ENSSSCG00000000038	CYB5R3
100154200	ENSSSCG00000000059	XRCC6
396999	ENSSSCG00000000064	ACO2
102159442	ENSSSCG00000000078	TNRC6B
100155438	ENSSSCG00000000079	FAM83F
100516438	ENSSSCG00000000080	GRAP2
100154640	ENSSSCG00000000082	CACNA1I
100153785	ENSSSCG00000000087	TAB1
100520132	ENSSSCG00000000090	CBX7
100514711	ENSSSCG00000000110	PLA2G6
100240722	ENSSSCG00000000130	CYTH4
100511563	ENSSSCG00000000131	ELFN2
100152026	ENSSSCG00000000132	TEX33
100512835	ENSSSCG00000000141	EIF3D
396904	ENSSSCG00000000145	MYH9
100737526	ENSSSCG00000000176	DDX23
110255191	ENSSSCG00000000206	FAIM2
100523843	ENSSSCG00000000235	KRT82
733618	ENSSSCG00000000249	KRT72
100155091	ENSSSCG00000000293	ITGA5
100517942	ENSSSCG00000000364	SARNP
492314	ENSSSCG00000000418	TAC3
100515832	ENSSSCG00000000487	SLC35E3
100511132	ENSSSCG00000000531	BICD1
100153865	ENSSSCG00000000605	ERP27
397067	ENSSSCG00000022230	CD9
100738346	ENSSSCG00000000717	KCNA6
100524805	ENSSSCG00000000721
100526051	ENSSSCG00000000730	PRMT8
100512536	ENSSSCG00000000746	WASHC1
100515547	ENSSSCG00000000748	IQSEC3
100516268	ENSSSCG00000000759
100518733	ENSSSCG00000027725	CACNA1C
396777	ENSSSCG00000000774	USP18
100521376	ENSSSCG00000000853	NT5DC3
100151804	ENSSSCG00000000893	AMDHD1
100520384	ENSSSCG00000000910	CRADD
100513796	ENSSSCG00000000943	OTOGL
100511452	ENSSSCG00000002652	KLHDC4
100512607	ENSSSCG00000002654	FBXO31
100511634	ENSSSCG00000002658	FOXL1
100511815	ENSSSCG00000002660	MTHFSD
NA	ENSSSCG00000002662	C16orf74
100513153	ENSSSCG00000002664	GSE1
100514104	ENSSSCG00000002667	ZDHHC7
100514462	ENSSSCG00000002670	USP10
100514770	ENSSSCG00000002671	ATP2C2
100737909	ENSSSCG00000034385	ADAD2
100126163	ENSSSCG00000002684	CDH13
100518307	ENSSSCG00000002689	CMIP
100518489	ENSSSCG00000002690	GAN
100513600	ENSSSCG00000002729	VAC14
100127479	ENSSSCG00000002730	CALB2
110255248	ENSSSCG00000002738	ZNF23
100519194	ENSSSCG00000002752	ZFHX3
100525400	ENSSSCG00000002778	ZDHHC1
100513927	ENSSSCG00000021911	NDRG4
100627935	ENSSSCG00000002811
100514649	ENSSSCG00000002813	KATNB1
100515029	ENSSSCG00000002815	ADGRG1
100515380	ENSSSCG00000002817	DRC7
100524146	ENSSSCG00000002859	ANKRD27
100525049	ENSSSCG00000002864	SLC7A10
397307	ENSSSCG00000002866	CEBPA
397602	ENSSSCG00000002873	GPI
100513658	ENSSSCG00000002879	GRAMD1A
100516738	ENSSSCG00000002884	LSR
100516913	ENSSSCG00000002887	MAG
102161349	ENSSSCG00000002893	CD22
397335	ENSSSCG00000002901	UPK1A
100514844	ENSSSCG00000002952	YIF1B
100517284	ENSSSCG00000002965	ACTN4
100522141	ENSSSCG00000002990	CNTD2
768109	ENSSSCG00000002998	SNRPA
102165015	ENSSSCG00000003006	CYP2B22
100524260	ENSSSCG00000003070	ZNF45
NA	ENSSSCG00000003077	ZNF112
100511021	ENSSSCG00000003085	CLPTM1
100512416	ENSSSCG00000003092	FOXA3
100621574	ENSSSCG00000003101	HIF3A
100515084	ENSSSCG00000003110	ZC3H4
100518492	ENSSSCG00000003115	MEIS3
100519546	ENSSSCG00000003121	KPTN
100521627	ENSSSCG00000003131	SYNGR4
445526	ENSSSCG00000003147	CA11
100525465	ENSSSCG00000003156	HRC
397399	ENSSSCG00000003187	FCGRT
100522079	ENSSSCG00000003191	TSKS
100515551	ENSSSCG00000037466
100515383	ENSSSCG00000003236
NA	ENSSSCG00000003277
100521379	ENSSSCG00000003317	ZNF787
100511758	ENSSSCG00000003353	SLC35E2B
100514410	ENSSSCG00000003369	ICMT
100514773	ENSSSCG00000003377	ACOT7
100519547	ENSSSCG00000003388	SLC45A1
100510911	ENSSSCG00000003407	CASZ1
100127359	ENSSSCG00000003413	MTOR
100217376	ENSSSCG00000003414	ANGPTL7
397180	ENSSSCG00000003428	MTHFR
100511997	ENSSSCG00000003429	CLCN6
100512719	ENSSSCG00000003435	MIIP
100737399	ENSSSCG00000003437	TNFRSF8
100514967	ENSSSCG00000003439	DHRS3
100514055	ENSSSCG00000003449	LRRC38
100519845	ENSSSCG00000003464	DNAJC16
100514294	ENSSSCG00000003498	UBXN10
100515613	ENSSSCG00000003506	PINK1
100519549	ENSSSCG00000003527	EPHB2
100521975	ENSSSCG00000003539	GRHL3
100037963	ENSSSCG00000003554
397458	ENSSSCG00000003569	SLC9A1
100513738	ENSSSCG00000003578	FGR
100515782	ENSSSCG00000003589	SRSF4
100737666	ENSSSCG00000003603	COL16A1
100519905	ENSSSCG00000003620	TRIM62
100620374	ENSSSCG00000037514
100516203	ENSSSCG00000003662	NT5C1A
100627012	ENSSSCG00000003690	DLGAP1
100511642	ENSSSCG00000003709	LAMA3
100521138	ENSSSCG00000003748	CELF4
503700	ENSSSCG00000003749	PIK3C3
100514238	ENSSSCG00000003781
406190	ENSSSCG00000003807	DNAJC6
100037307	ENSSSCG00000003833	DAB1
100512419	ENSSSCG00000003839
100515552	ENSSSCG00000003846	GLIS1
100519664	ENSSSCG00000003852	SLC1A7
100515210	ENSSSCG00000003876	CDKN2C
100141305	ENSSSCG00000003905	RAD54L
397250	ENSSSCG00000003928	PLK3
100517766	ENSSSCG00000003943	MED8
494022	ENSSSCG00000003950	TIE1
100519374	ENSSSCG00000003951	C1orf210
100522878	ENSSSCG00000003968	RIMKLA
100301561	ENSSSCG00000003970	GUCA2B
100526228	ENSSSCG00000003975	KCNQ4
100511204	ENSSSCG00000003981	ZFP69B
100522413	ENSSSCG00000004829	CACHD1
NA	ENSSSCG00000006963
NA	ENSSSCG00000033609	RF00100
100524809	ENSSSCG00000002921	CLIP3
100820830	ENSSSCG00000024752	ALDH4A1
100627900	ENSSSCG00000022813	ABCC12
NA	ENSSSCG00000029843	NPHP4
100623875	ENSSSCG00000024162	IMPA2
100286808	ENSSSCG00000036455	ERCC1
100739500	ENSSSCG00000023866	ACSF3
106510535	ENSSSCG00000021946	ZNF383
100622917	ENSSSCG00000029808	EIF2B3
100622144	ENSSSCG00000022302	BICRA
414389	ENSSSCG00000024864	ATXN10
100622381	ENSSSCG00000020678	BANP
100626319	ENSSSCG00000021026	TMEM51
100513014	ENSSSCG00000030076	SLC6A13
100147810	ENSSSCG00000021193	AQP2
100520570	ENSSSCG00000003684	MTCL1
100738519	ENSSSCG00000029234	ZNF536
100624339	ENSSSCG00000029430	IPO13
100620539	ENSSSCG00000028723	CCDC102A
102164419	ENSSSCG00000023920	P3H1
100620625	ENSSSCG00000026532	DNASE2B
NA	ENSSSCG00000030538	CDCP2
100524150	ENSSSCG00000023235	MAN1C1
100623659	ENSSSCG00000028531
100737206	ENSSSCG00000029403	EMC8
NA	ENSSSCG00000021770
100738870	ENSSSCG00000022343	ENO1
100623694	ENSSSCG00000028126	MPPE1
100515546	ENSSSCG00000025531	SSPN
100628197	ENSSSCG00000027525	DHCR24
100628002	ENSSSCG00000020989	BSND
100518839	ENSSSCG00000027415	WWOX
100739220	ENSSSCG00000026851	RMC1
100620186	ENSSSCG00000026392	BSDC1
100626494	ENSSSCG00000028346	SAMM50
100621823	ENSSSCG00000025855	RNMT
100622445	ENSSSCG00000023803	ELK3
100620768	ENSSSCG00000025152	CEP89
100519367	ENSSSCG00000003119	ZNF541
100624218	ENSSSCG00000028706	MORN1
100626751	ENSSSCG00000029196	DIP2B
102164314	ENSSSCG00000038685	MPPED1
100627365	ENSSSCG00000021519	CPNE2
100127171	ENSSSCG00000024644	CIDEA
100620989	ENSSSCG00000023526	RAPGEF3
102165390	ENSSSCG00000025685	TP73
NA	ENSSSCG00000021909
100622853	ENSSSCG00000026689
100622579	ENSSSCG00000040663	HERPUD1
100620501	ENSSSCG00000025020	PCSK9
106510573	ENSSSCG00000029960	LRRC4B
100519781	ENSSSCG00000024697	TMEM125
102161501	ENSSSCG00000000920	POC1B
102158157	ENSSSCG00000036751	PPM1H
100516015	ENSSSCG00000030446	KCNG4
100048953	ENSSSCG00000025652	CDH1
100737096	ENSSSCG00000025126	LGI4
100152201	ENSSSCG00000021748	PRR5
NA	ENSSSCG00000038419
100624277	ENSSSCG00000022554	MATN1
397088	ENSSSCG00000024413	PPP2R1A
100625324	ENSSSCG00000024223	ARHGEF16
100623940	ENSSSCG00000029744	PLCH2
100736821	ENSSSCG00000026793	B4GALT2
100620673	ENSSSCG00000022312	RHPN2
NA	ENSSSCG00000023904	CFAP57
100516266	ENSSSCG00000000076	SGSM3
100625283	ENSSSCG00000023391	LONP2
100153811	ENSSSCG00000028202	RANGAP1
100626700	ENSSSCG00000027189	PPP1R12C
100621904	ENSSSCG00000026449	KDM4A
100621453	ENSSSCG00000024687	FANCA
100627559	ENSSSCG00000027859	HDAC7
NA	ENSSSCG00000021808	TEX38
100620994	ENSSSCG00000039408	ADCY7
100626361	ENSSSCG00000022609	WWP2
100621820	ENSSSCG00000030698
100624854	ENSSSCG00000028805	PTPRM
NA	ENSSSCG00000029705
397202	ENSSSCG00000003809	JAK1
100525579	ENSSSCG00000002795	CDH11
100127478	ENSSSCG00000002989	AKT2
100625354	ENSSSCG00000002669	CRISPLD2
397078	ENSSSCG00000003017	TGFB1
100152055	ENSSSCG00000000137	NCF4
100524437	ENSSSCG00000000728	PARP11
100520495	ENSSSCG00000003063	PHLDB3
100623754	ENSSSCG00000035018	GABRD
100622968	ENSSSCG00000037910	DUSP6
110260881	ENSSSCG00000033920	CTU2
100286777	ENSSSCG00000035991	CENPM
100517289	ENSSSCG00000037341
100154036	ENSSSCG00000000118	MICALL1
100736699	ENSSSCG00000003622	CSMD2
100520077	ENSSSCG00000002838	ZNF423
NA	ENSSSCG00000002876
100270820	ENSSSCG00000036505	GNG12
NA	ENSSSCG00000038101
106510546	ENSSSCG00000032803	CYP2S1
100513929	ENSSSCG00000003104	STRN4
100522491	ENSSSCG00000000718
100625589	ENSSSCG00000034767	LAMA1
100626346	ENSSSCG00000037318	TRABD2B
100522811	ENSSSCG00000003405	PEX14
100739612	ENSSSCG00000031169
100620358	ENSSSCG00000026103	ZBTB17
100625823	ENSSSCG00000034627	PAX7
NA	ENSSSCG00000035487
NA	ENSSSCG00000031667
396645	ENSSSCG00000034980	IRF8
100514109	ENSSSCG00000003582	SMPDL3B
102160408	ENSSSCG00000033259	ARMH1
100515780	ENSSSCG00000003114	DHX34
100515140	ENSSSCG00000002666	KIAA0513
100518663	ENSSSCG00000002688	PLCG2
397267	ENSSSCG00000002918	HCST
NA	ENSSSCG00000037425	NFAM1
100190992	ENSSSCG00000033684	CD79A
NA	ENSSSCG00000031300
100518669	ENSSSCG00000003383	ZBTB48
100152085	ENSSSCG00000000736	TEAD4
110261085	ENSSSCG00000031344	AJAP1
397031	ENSSSCG00000033146	CD163
396608	ENSSSCG00000000707	SCNN1A
100524381	ENSSSCG00000003900	DMBX1
100524022	ENSSSCG00000000240	KRT85
100738620	ENSSSCG00000000199
100523674	ENSSSCG00000029151	RASIP1
100518487	ENSSSCG00000000906
NA	ENSSSCG00000036507
110260887	ENSSSCG00000031875	ZNF469
100524621	ENSSSCG00000000029	SCUBE1
100626046	ENSSSCG00000020873	SYNGR1
100518305	ENSSSCG00000000151
100533200	ENSSSCG00000030361	PRKCZ
100513016	ENSSSCG00000040037	MTSS1L
100521097	ENSSSCG00000036909	ERI3
100738636	ENSSSCG00000039670	EPN1
110261092	ENSSSCG00000035940	SPSB1
397162	ENSSSCG00000038694	CCND2
100522685	ENSSSCG00000003965
110261147	ENSSSCG00000038916	LSM10
100520385	ENSSSCG00000002701	MON1B
102164931	ENSSSCG00000036560	PAWR
100736926	ENSSSCG00000032971	SMC1B
NA	ENSSSCG00000039734
100622189	ENSSSCG00000027417	LDLRAD4
100626195	ENSSSCG00000033465	HIVEP3
399532	ENSSSCG00000036883	FABP3
100523962	ENSSSCG00000000037	ARFGAP3
100628160	ENSSSCG00000023792
100512414	ENSSSCG00000002653
100515377	ENSSSCG00000000259	CSAD
NA	ENSSSCG00000039121
100738372	ENSSSCG00000026108	CDC42EP1
106508513	ENSSSCG00000039200
NA	ENSSSCG00000040668	RF00026
100625969	ENSSSCG00000038126	MGAT3
100523972	ENSSSCG00000003558	RPS6KA1
100525224	ENSSSCG00000002724	PDPR
780432	ENSSSCG00000034448
110260664	ENSSSCG00000040636	KRT80
110261307	ENSSSCG00000033340
100187577	ENSSSCG00000003848	LRP8
102160515	ENSSSCG00000036772	CAMTA1
100521731	ENSSSCG00000035847	TAL1
100512784	ENSSSCG00000040386	GINS2
100623280	ENSSSCG00000031977	PTCH2
100626194	ENSSSCG00000039875	NKD1
102158327	ENSSSCG00000038367	FBXO46
110261131	ENSSSCG00000032563	TMEM39B
100511641	ENSSSCG00000003640	GRIK3
100512105	ENSSSCG00000002656	ZCCHC14
100521729	ENSSSCG00000038807	SCAF1
100515146	ENSSSCG00000003721	CHST9
100514291	ENSSSCG00000002950	SIPA1L3
399543	ENSSSCG00000000712	VWF
100157033	ENSSSCG00000000063	POLR3H
110261080	ENSSSCG00000040944	SKI
100623415	ENSSSCG00000033565
100627329	ENSSSCG00000039594	SSBP3
100520199	ENSSSCG00000037676
100515483	ENSSSCG00000036658	PSMD8
100134958	ENSSSCG00000003493	CAPZB
[truncated: 1,692 more rows]
